# Supplementary material for: Rapid reduction in global chromatin loop size after acute STAG2 reconstitution in human cancer cells
Source: J Biol Chem. 2026 Jun 23;302(8):113288. doi: 10.1016/j.jbc.2026.113288 (PMC13393664; doi:10.1016/j.jbc.2026.113288)
Supplement: Tables S1–S11 [file mmc2.xlsx]

## Sheet: S1. Hi-C Data Summary
Table S1. Hi-C sequencing statistics. Biological duplicates of H4 and MOG-G-UVW cells infected with adenoviral vector alone or adeno-STAG2 are shown.
Sample	Protocol	adenovirus status	Total reads	Uniquely mapped pairs	Non-redundant pairs	Merged non-redundant pairs	Downsampled non-redundant pairs	Cis-contacts	Trans-contacts	Cis within 2M
H4-7A	Arima tool kit	vector	206729980	179372419	139663928	272381020	193404406	121692846	15368972	100912974
H4-7B	Arima tool kit	vector	193207268	168138478	132717092
H4-10A	Arima tool kit	Wild-Type	223858178	194592648	149991939	292587145	193090477	119105349	15222876	100212204
H4-10B	Arima tool kit	Wild-Type	207908286	181180569	142595206
MOG_vector_A	Arima tool kit	vector	417619657	356030493	281793783	531303592	223151331	143315795	21355935	108933700
MOG_vector_B	Arima tool kit	vector	368145319	313482382	249509809
MOG_STAG2_A	Arima tool kit	Wild-Type	364072328	310851517	249514121	488099621	205004600	129938683	20078661	99495899
MOG_STAG2_B	Arima tool kit	Wild-Type	352197538	300499559	238585500

## Sheet: S2. H4 RNA-seq Data Summary
Table S2. RNA-seq total reads per sample. Biological triplates of H4 cells infected with adenoviral vector alone or adeno-STAG2 are shown.
Sample	Total reads
H4_7_1_vector	53531498
H4_7_2_vector	55730988
H4_7_3_vector	45612890
H4_10_1_STAG2	57870986
H4_10_2_STAG2	51860985
H4_10_3_STAG2	59809515

## Sheet: S3. H4 Complete RNA-seq Data
Table S3. Complete H4 RNA-seq data. Biological triplates of H4 cells infected with adenoviral vector alone or adeno-STAG2 are shown.
Gene Symbol	log2FoldChange	pvalue	H4_7_1_vector	H4_7_2_vector	H4_7_3_vector	H4_10_1_STAG2	H4_10_2_STAG2	H4_10_3_STAG2
LOC102725121	NA	NA	0	0	0	0	0	0
DDX11L1	NA	NA	0	0	0	0	0	0
WASH7P	0.0635853	0.46232	469	523	398	494	461	584
MIR6859-1	NA	NA	0	0	0	0	0	0
MIR6859-2	NA	NA	0	0	0	0	0	0
MIR6859-3	NA	NA	0	0	0	0	0	0
MIR6859-4	NA	NA	0	0	0	0	0	0
MIR1302-2	NA	NA	0	0	0	0	0	0
MIR1302-9	NA	NA	0	0	0	0	0	0
MIR1302-10	NA	NA	0	0	0	0	0	0
MIR1302-11	NA	NA	0	0	0	0	0	0
FAM138A	NA	NA	0	0	0	0	0	0
FAM138F	NA	NA	0	0	0	0	0	0
FAM138C	NA	NA	0	0	0	0	0	0
OR4F5	NA	NA	0	0	0	0	0	0
LOC729737	0.0373163	0.877641	44	63	50	56	52	63
LOC100132287	NA	NA	0	0	0	0	0	0
LOC100132062	NA	NA	0	0	0	0	0	0
OR4F29	NA	NA	0	0	0	0	0	0
OR4F16	NA	NA	0	0	0	0	0	0
OR4F3	NA	NA	0	0	0	0	0	0
LOC101928626	0.599152	0.698301	1	0	2	2	1	2
MIR12136	0.139204	0.165249	2577	2771	2453	2836	2677	3636
LOC100133331	-0.206498	0.236768	104	128	95	107	91	102
LOC100288069	0.117947	0.581259	59	74	67	70	79	81
FAM87B	-0.154387	0.644289	23	41	28	30	22	36
LINC00115	-0.0897736	0.758121	35	43	42	43	26	52
LINC01128	0.0487553	0.516645	605	649	553	636	634	710
FAM41C	-1.41687	0.405389	2	2	1	1	0	1
LINC02593	0.0249697	0.662875	1138	1154	924	1210	1055	1199
SAMD11	-0.089352	0.0298972	2740	2809	2309	2694	2291	2849
NOC2L	0.0373026	0.192733	6977	7041	6028	7415	6565	7838
KLHL17	-0.0327646	0.61422	811	838	688	823	732	866
PLEKHN1	-0.0588464	0.434772	612	620	529	642	542	608
PERM1	-0.132141	0.696462	25	42	24	27	34	26
HES4	0.141843	0.160021	387	321	313	383	363	450
ISG15	-0.216315	8.83678e-05	1851	1750	1564	1693	1479	1536
AGRN	-0.0885412	0.000398255	20827	21251	18208	20138	18676	21256
LOC100288175	-0.0993203	0.230152	574	516	507	565	470	549
RNF223	-0.0122336	0.972925	18	27	27	28	24	24
C1orf159	0.0289914	0.697814	608	684	560	664	595	746
LINC01342	NA	NA	0	0	0	0	0	0
MIR200B	NA	NA	0	0	0	0	0	0
MIR200A	NA	NA	0	0	0	0	0	0
MIR429	NA	NA	0	0	0	0	0	0
TTLL10	1.80845	0.541145	0	0	0	1	1	0
TNFRSF18	-0.202308	0.563037	25	29	24	23	21	28
TNFRSF4	-0.877976	0.178794	7	11	11	6	3	8
SDF4	-0.0131142	0.63966	9422	9409	8219	9784	8770	9857
B3GALT6	-0.0673053	0.13578	2065	2047	1730	1969	1833	2104
C1QTNF12	0.243119	0.319043	44	48	52	60	51	71
UBE2J2	-0.0987613	0.0271777	2057	2051	1780	1985	1816	2025
SCNN1D	-0.0808425	0.501495	216	259	213	231	221	237
ACAP3	-0.0909693	0.030681	2651	2849	2287	2593	2419	2726
MIR6726	NA	NA	0	0	0	0	0	0
SNORD167	-0.235827	0.360682	62	60	36	51	46	44
PUSL1	-0.105745	0.21749	710	571	536	612	518	663
INTS11	-0.026681	0.487604	2904	2959	2590	3007	2716	3075
MIR6727	NA	NA	0	0	0	0	0	0
CPTP	-0.0106941	0.858522	947	1017	864	1017	915	1044
TAS1R3	-0.0556695	0.812298	61	59	53	50	62	64
DVL1	0.00872232	0.835144	2563	2593	2113	2590	2411	2739
MIR6808	NA	NA	0	0	0	0	0	0
MXRA8	-0.0494209	0.283433	3069	2988	2568	2974	2880	2956
AURKAIP1	0.0340334	0.360179	4381	4150	3621	4583	4055	4543
CCNL2	0.0566839	0.0395041	8001	8243	6845	8788	7679	8983
MRPL20-AS1	-0.0438611	0.447048	1178	1197	1044	1276	1052	1190
MRPL20	-0.00842603	0.839699	2400	2362	2119	2484	2199	2576
ANKRD65	0.705137	0.406843	2	5	3	5	8	4
TMEM88B	1.16419	0.424428	1	1	1	0	4	3
LINC01770	-1.04658	0.792298	0	0	1	0	0	0
VWA1	1.01935	0.3176	2	1	3	3	5	5
ATAD3C	0.627578	0.761223	1	1	0	0	3	0
ATAD3B	0.0530912	0.386627	1355	1349	1338	1465	1442	1545
ATAD3A	-0.0730248	0.110676	1902	1895	1658	1848	1666	1987
TMEM240	1.1602	0.0293276	7	7	7	16	14	20
SSU72	-0.0393751	0.273075	3400	3474	2922	3444	3101	3555
FNDC10	0.137358	0.429071	97	106	85	109	110	116
LOC105378586	0.772113	0.477634	3	0	3	3	4	4
MIB2	-0.0981956	0.0670757	1425	1400	1218	1307	1237	1460
MMP23B	-0.0848112	0.97686	0	0	1	0	1	0
MMP23A	0.152112	0.930587	10	1	7	0	18	2
CDK11B	0.0212465	0.711499	1038	1090	917	1101	1010	1164
SLC35E2B	-0.0321746	0.479824	2218	2292	1858	2235	2095	2256
CDK11A	-0.00867882	0.914088	615	569	454	588	521	614
SLC35E2A	0.00954431	0.900199	612	722	565	665	615	746
NADK	0.018359	0.658032	2672	2625	2197	2775	2491	2769
GNB1	-0.0877963	0.000384479	12248	12640	10735	12210	10718	12619
CALML6	0.896354	0.242544	6	3	3	11	3	10
TMEM52	-0.330405	0.596107	7	11	8	6	6	10
CFAP74	-0.0890789	0.952515	2	1	1	1	1	2
GABRD	-0.0589459	0.852582	39	51	22	28	44	40
LOC105378591	NA	NA	0	0	0	0	0	0
PRKCZ	-0.159807	0.174424	250	239	215	224	198	247
PRKCZ-AS1	-0.016221	0.952173	43	49	38	48	32	57
FAAP20	-0.066475	0.296271	920	985	780	899	816	1002
SKI	-0.0418273	0.367363	2101	2251	1879	2130	2050	2227
MORN1	0.0191414	0.821561	565	516	510	625	531	555
LOC100129534	0.0994206	0.537375	128	122	109	128	115	166
RER1	0.00891955	0.78564	4511	4477	3910	4705	4159	4902
PEX10	-0.0789411	0.357117	499	462	421	490	428	469
PLCH2	-0.845565	0.129556	15	10	14	8	9	6
PANK4	-0.0351328	0.592373	815	797	691	805	725	853
HES5	NA	NA	0	0	0	0	0	0
TNFRSF14-AS1	0.434392	0.533679	4	6	6	5	8	10
TNFRSF14	0.122715	0.274299	260	263	200	281	263	288
LOC100996583	0.175379	0.893126	1	3	1	2	1	3
PRXL2B	-0.0793046	0.147063	1334	1299	1158	1306	1197	1299
MMEL1	0.391362	0.817793	0	2	1	1	3	0
TTC34	-0.0847436	0.904203	10	3	7	4	8	8
ACTRT2	NA	NA	0	0	0	0	0	0
PRDM16-DT	-0.151025	0.622798	33	36	34	31	37	30
PRDM16	0.259203	0.00597982	333	378	287	426	392	446
MIR4251	NA	NA	0	0	0	0	0	0
ARHGEF16	-0.0635933	0.741948	80	100	73	88	81	87
MEGF6	-0.155894	0.347283	129	116	103	112	102	117
MIR551A	NA	NA	0	0	0	0	0	0
TPRG1L	-0.0514447	0.379847	1181	1244	1163	1231	1115	1334
WRAP73	-0.118591	0.122188	646	662	566	592	605	629
TP73	0.0838593	0.414485	290	316	250	324	293	344
TP73-AS1	-0.177323	0.0422226	627	619	490	517	562	539
CCDC27	-1.04658	0.797577	1	0	0	0	0	0
SMIM1	-2.52912	0.288277	1	1	1	0	0	0
LRRC47	-0.0379637	0.39698	2121	2049	1778	2072	1851	2221
CEP104	0.0314092	0.491993	1993	2152	1837	2278	1895	2319
DFFB	0.0161551	0.900497	187	199	171	192	178	228
C1orf174	-0.0824289	0.238707	717	728	634	686	633	764
LINC01134	-0.273825	0.361973	38	34	37	34	28	34
LINC01346	NA	NA	0	0	0	0	0	0
LINC01345	-2.53636	0.313231	2	0	1	0	0	0
LINC01777	-0.914846	0.496637	3	2	2	3	0	1
LINC01646	NA	NA	0	0	0	0	0	0
AJAP1	-0.390161	1.92505e-10	1127	1227	966	882	830	970
MIR4689	-1.04658	0.797577	1	0	0	0	0	0
NPHP4	-0.160815	0.0736175	418	464	387	406	353	446
KCNAB2	-0.0755584	0.247419	870	880	719	887	745	850
CHD5	0.0773977	0.77413	36	50	53	44	45	68
RPL22	0.000392117	0.991579	5715	5357	4960	5754	5306	5947
LOC102724450	-0.0848112	0.97686	0	0	1	0	1	0
RNF207	-0.137964	0.5915	50	49	42	48	39	49
ICMT	-0.0997259	0.00892257	3088	3230	2662	3054	2640	3192
LINC00337	-0.385068	0.628026	6	6	4	5	3	5
HES3	NA	NA	0	0	0	0	0	0
GPR153	-0.19673	0.0992379	249	267	202	222	191	251
ACOT7	-0.0263086	0.610626	1413	1376	1196	1407	1269	1472
HES2	1.52164	0.291682	2	1	0	0	3	6
ESPN	1.18032	0.409385	2	1	0	2	3	2
MIR4252	NA	NA	0	0	0	0	0	0
TNFRSF25	-0.278647	0.134459	99	132	100	119	75	96
PLEKHG5	-0.253508	0.0047802	425	467	415	399	353	412
NOL9	0.0280637	0.671917	824	887	677	888	762	929
TAS1R1	0.291117	0.788191	3	2	2	1	4	4
ZBTB48	-0.0872069	0.45092	235	271	233	264	225	249
KLHL21	0.112767	0.0460188	1127	1140	972	1219	1128	1367
PHF13	-0.0296021	0.630952	1007	1000	831	1037	915	991
THAP3	-0.0616983	0.672857	163	158	144	150	133	191
DNAJC11	0.0825553	0.0980495	1595	1562	1452	1783	1598	1798
LINC01672	NA	NA	0	0	0	0	0	0
CAMTA1-DT	0.596063	0.448188	6	3	3	5	8	6
CAMTA1	-0.097688	0.18828	684	646	554	639	585	640
CAMTA1-AS2	-1.04658	0.797577	1	0	0	0	0	0
VAMP3	-0.0821711	0.129698	1405	1472	1189	1395	1173	1507
PER3	-0.161526	0.0411164	618	644	483	557	516	576
UTS2	0.768424	0.757702	0	0	1	1	0	1
TNFRSF9	0.543008	0.0477416	32	45	28	64	44	54
PARK7	-0.00514568	0.902265	4120	3739	3360	4174	3566	4115
ERRFI1	0.1258	0.00224454	3444	3597	3191	3893	3553	4415
LINC01714	1.23829	0.464508	0	1	1	2	2	1
SLC45A1	0.398054	0.366892	14	17	11	22	12	25
RERE	-0.0508266	0.222595	3222	3585	2955	3300	3124	3559
RERE-AS1	-1.48535	0.164901	3	5	5	1	1	3
SNORD128	-0.0848104	0.97803	0	1	0	0	0	1
ENO1	-0.0175263	0.448985	51475	51103	45434	52893	47469	54767
MIR6728	0.123681	0.9267	2	1	2	2	0	4
ENO1-AS1	-0.209388	0.56382	25	27	21	26	18	23
CA6	NA	NA	0	0	0	0	0	0
SLC2A7	-0.0848104	0.97803	0	1	0	0	0	1
SLC2A5	0.127638	0.591555	47	67	62	76	48	82
GPR157	0.242593	0.00114949	552	551	492	705	594	704
MIR34AHG	-0.559423	0.664582	1	5	1	1	1	3
MIR34A	NA	NA	0	0	0	0	0	0
LNCTAM34A	-0.0848105	0.977955	1	0	0	0	0	1
H6PD	-0.104256	0.00822282	3251	3298	2710	3171	2830	3115
SPSB1	0.229568	8.85198e-06	1275	1323	1159	1558	1449	1664
LINC02606	-0.356398	0.574467	14	8	5	5	9	8
SLC25A33	-0.0447894	0.584108	526	555	438	544	444	574
TMEM201	0.019329	0.790213	740	721	617	703	692	837
PIK3CD	-0.0926622	0.284578	471	555	456	537	421	518
PIK3CD-AS1	NA	NA	0	0	0	0	0	0
PIK3CD-AS2	0.0450632	0.90381	19	26	19	27	20	23
CLSTN1	-0.0482594	0.130913	5577	5702	4872	5651	5164	5730
CTNNBIP1	0.0446542	0.600587	528	483	452	559	517	522
LZIC	0.0963468	0.107023	999	998	934	1146	987	1197
NMNAT1	0.109484	0.288322	309	324	313	401	303	383
TMEM274P	0.137062	0.876908	3	2	7	4	8	2
MIR5697	-1.93524	0.355108	3	1	0	0	1	0
RBP7	0.876976	0.829829	0	0	0	1	0	0
UBE4B	-0.0456314	0.320358	2432	2754	2168	2505	2314	2727
KIF1B	0.0204772	0.544049	4449	4675	4077	4887	4262	5064
RNU6-1	NA	NA	0	0	0	0	0	0
RNU6-9	NA	NA	0	0	0	0	0	0
RNU6-7	NA	NA	0	0	0	0	0	0
RNU6-8	NA	NA	0	0	0	0	0	0
RNU6-2	NA	NA	0	0	0	0	0	0
PGD	0.133266	3.92696e-07	10303	10308	9027	11933	10343	12218
CENPS-CORT	0.0895051	0.879359	7	7	12	11	6	13
CENPS	-0.266798	0.144177	124	114	79	93	86	99
CORT	0.45484	0.460647	7	8	5	11	8	10
DFFA	0.020751	0.582607	3337	3411	2953	3448	3219	3768
PEX14	-0.0787912	0.274675	753	850	680	849	669	774
CASZ1	0.414402	0.0665512	46	61	51	82	62	80
C1orf127	-0.525779	0.701825	3	4	0	4	1	0
TARDBP	-0.00762818	0.800234	7353	7124	6149	7482	6604	7661
MASP2	-0.196987	0.378952	64	71	63	71	47	66
SRM	-0.0809294	0.0762826	2393	2559	2139	2302	2257	2540
EXOSC10	-0.0681228	0.166884	1641	1822	1504	1744	1503	1778
EXOSC10-AS1	-0.248556	0.671509	12	10	8	13	4	10
MTOR	0.0404073	0.295753	4101	4638	3688	4658	4121	4758
MTOR-AS1	-0.0828676	0.938383	4	2	2	4	2	2
ANGPTL7	-0.686864	0.537985	4	2	3	3	1	2
UBIAD1	-0.0543002	0.44716	755	712	633	693	676	774
DISP3	-0.424119	0.260814	25	23	24	20	18	19
LINC01647	-0.576835	0.639388	2	3	2	2	1	2
FBXO2	0.205582	0.280843	88	83	66	107	89	93
FBXO44	-0.0513917	0.484219	636	624	546	640	550	659
FBXO6	-0.223413	0.151295	161	149	116	130	128	127
MAD2L2	-0.16343	0.0201332	911	824	705	816	712	778
DRAXIN	0.762191	0.519384	2	1	2	5	3	1
AGTRAP	0.0678735	0.340536	683	685	612	793	631	781
C1orf167	-0.0816677	0.970295	1	1	0	1	0	1
C1orf167-AS1	NA	NA	0	0	0	0	0	0
MTHFR	-0.0112986	0.886664	565	575	561	597	560	636
CLCN6	0.0691935	0.29351	815	845	657	875	773	926
NPPA-AS1	0.0256432	0.930342	34	37	42	33	36	54
NPPA	0.0209978	0.948612	28	34	28	31	39	26
NPPB	-2.46902	0.335698	1	2	0	0	0	0
RNU5E-1	-0.667715	0.607026	8	1	0	3	0	3
KIAA2013	-0.026545	0.528119	2206	2251	1933	2306	2016	2330
PLOD1	0.0728009	0.0161706	6549	6877	5733	7163	6490	7708
MFN2	0.0129507	0.675364	5297	5462	4630	5586	4967	5914
MIIP	-0.226414	0.0164244	392	416	386	362	322	401
MIR6729	NA	NA	0	0	0	0	0	0
TNFRSF8	0.304911	0.733079	4	4	2	4	4	5
MIR7846	NA	NA	0	0	0	0	0	0
TNFRSF1B	0.0844433	0.661316	89	77	85	85	90	108
MIR4632	NA	NA	0	0	0	0	0	0
VPS13D	-0.0044872	0.916234	2739	3042	2484	2959	2742	3022
SNORA59B	NA	NA	0	0	0	0	0	0
SNORA59A	NA	NA	0	0	0	0	0	0
DHRS3	0.058407	0.190629	1933	2002	1691	2068	1923	2217
MIR6730	1.08652	0.392963	0	3	1	4	2	3
AADACL4	NA	NA	0	0	0	0	0	0
AADACL3	NA	NA	0	0	0	0	0	0
C1orf158	-2.93838	0.200074	3	0	1	0	0	0
PRAMEF12	NA	NA	0	0	0	0	0	0
PRAMEF1	NA	NA	0	0	0	0	0	0
LINC01784	NA	NA	0	0	0	0	0	0
PRAMEF11	NA	NA	0	0	0	0	0	0
HNRNPCL3	NA	NA	0	0	0	0	0	0
HNRNPCL1	NA	NA	0	0	0	0	0	0
HNRNPCL4	NA	NA	0	0	0	0	0	0
PRAMEF2	-1.04658	0.792298	0	0	1	0	0	0
PRAMEF4	NA	NA	0	0	0	0	0	0
PRAMEF7	NA	NA	0	0	0	0	0	0
PRAMEF8	NA	NA	0	0	0	0	0	0
PRAMEF6	NA	NA	0	0	0	0	0	0
PRAMEF27	NA	NA	0	0	0	0	0	0
PRAMEF9	NA	NA	0	0	0	0	0	0
PRAMEF18	NA	NA	0	0	0	0	0	0
PRAMEF25	NA	NA	0	0	0	0	0	0
PRAMEF26	NA	NA	0	0	0	0	0	0
PRAMEF5	NA	NA	0	0	0	0	0	0
PRAMEF36P	NA	NA	0	0	0	0	0	0
PRAMEF34P	NA	NA	0	0	0	0	0	0
HNRNPCL2	1.79695	0.372631	1	0	0	1	1	2
PRAMEF22	NA	NA	0	0	0	0	0	0
PRAMEF10	NA	NA	0	0	0	0	0	0
PRAMEF33	NA	NA	0	0	0	0	0	0
PRAMEF15	NA	NA	0	0	0	0	0	0
PRAMEF13	NA	NA	0	0	0	0	0	0
PRAMEF14	NA	NA	0	0	0	0	0	0
PRAMEF19	NA	NA	0	0	0	0	0	0
PRAMEF17	NA	NA	0	0	0	0	0	0
PRAMEF20	NA	NA	0	0	0	0	0	0
LRRC38	-0.934016	0.710128	1	1	0	1	0	0
PDPN	0.114837	0.408616	167	202	182	234	209	189
PRDM2	-0.000134543	0.997729	1669	1719	1518	1768	1583	1854
KAZN-AS1	0.705858	0.304436	6	11	1	7	14	9
KAZN	0.193331	0.0403188	386	402	330	516	396	443
TMEM51-AS1	0.232137	0.662237	9	12	10	19	7	13
TMEM51	0.106945	0.241324	382	398	314	420	376	452
C1orf195	-0.907828	0.331231	5	5	4	3	1	4
FHAD1	0.0204614	0.931479	59	68	48	72	42	75
FHAD1-AS1	-0.356477	0.484205	18	14	9	12	7	15
EFHD2	0.0113225	0.77616	2774	2734	2324	2806	2570	2988
CTRC	0.556478	0.418158	8	3	5	7	8	10
CELA2A	-0.0761532	0.971677	0	1	1	1	1	0
CELA2B	-0.358938	0.684027	3	4	6	4	2	5
CASP9	-0.0874538	0.470438	241	240	181	223	201	235
DNAJC16	-0.0142566	0.816457	1002	1050	893	1120	937	1034
SCARNA21B	-1.04658	0.797577	0	1	0	0	0	0
AGMAT	0.232967	0.67518	10	7	10	10	9	15
DDI2	-0.0310015	0.534135	1540	1659	1399	1595	1487	1687
RSC1A1	1.55966	0.373577	2	0	0	3	3	0
PLEKHM2	-0.0238026	0.548701	2569	2630	2266	2662	2336	2792
SLC25A34	-0.0370931	0.88197	58	54	46	49	42	73
SLC25A34-AS1	-2.96684	0.188334	0	2	2	0	0	0
TMEM82	-0.441597	0.797223	1	3	0	2	1	0
FBLIM1	-0.0481701	0.331963	1530	1573	1308	1542	1404	1572
UQCRHL	0.00279166	0.971255	594	560	505	594	559	608
FLJ37453	-0.40458	0.0404633	98	104	82	75	83	68
SPEN	0.0764987	0.0477953	3891	4345	3544	4378	4078	4703
ZBTB17	0.0185403	0.743838	1078	1079	947	1136	1022	1176
SRARP	NA	NA	0	0	0	0	0	0
HSPB7	0.412615	0.244052	28	18	18	31	30	29
CLCNKA	0.6254	0.0167576	41	35	50	88	49	72
CLCNKB	0.826478	0.74042	1	0	0	0	1	1
FAM131C	0.0352919	0.88102	67	63	43	63	48	77
EPHA2	0.0468748	0.509754	1145	1112	976	1053	1184	1295
ARHGEF19	-0.0593382	0.613287	281	272	217	287	205	293
CPLANE2	-0.173662	0.329239	109	99	102	93	92	107
FBXO42	-0.0821191	0.237836	819	822	640	806	699	774
SZRD1	-0.06394	0.0428229	5564	5524	4738	5409	4937	5698
SPATA21	-0.0522736	0.957161	4	8	0	2	3	7
NECAP2	-0.0163346	0.751052	1423	1443	1243	1493	1256	1564
LINC01772	0.0260973	0.933458	38	31	24	31	32	37
CROCCP3	-0.058298	0.661594	176	216	171	211	173	189
RNVU1-18	NA	NA	0	0	0	0	0	0
RNU1-3	NA	NA	0	0	0	0	0	0
RNU1-4	NA	NA	0	0	0	0	0	0
RNU1-2	NA	NA	0	0	0	0	0	0
RNU1-1	NA	NA	0	0	0	0	0	0
LOC440570	0.185287	0.89532	2	3	0	4	0	2
LINC01783	-1.04658	0.797577	1	0	0	0	0	0
MIR3675	NA	NA	0	0	0	0	0	0
NBPF1	-0.105988	0.0330441	1686	1846	1460	1650	1523	1737
CROCCP2	0.00312007	0.974772	412	413	325	367	407	443
MST1P2	-0.139617	0.637964	59	35	29	44	33	41
ESPNP	0.876976	0.829829	0	0	0	0	0	1
MST1L	0.468907	0.90212	2	0	0	0	0	3
LOC102724562	NA	NA	0	0	0	0	0	0
LOC112267871	NA	NA	0	0	0	0	0	0
LOC105376805	-1.04658	0.797577	1	0	0	0	0	0
CROCC	0.0251539	0.788196	403	392	352	417	410	408
MFAP2	-0.238665	0.124638	155	160	118	121	132	134
ATP13A2	-0.061323	0.326226	970	1085	839	1037	874	1027
SDHB	-0.00395616	0.927719	2134	2226	1864	2231	1950	2404
PADI2	-0.0872044	0.943568	1	2	3	1	3	2
LINC02783	1.39704	0.51819	1	0	0	1	1	1
PADI1	0.103038	0.781697	23	16	28	29	24	24
PADI3	-0.0897798	0.388649	312	329	278	339	258	320
MIR3972	-0.775535	0.621786	2	3	0	1	1	1
PADI4	-0.402667	0.620593	3	12	4	1	6	8
PADI6	NA	NA	0	0	0	0	0	0
RCC2	-0.0354638	0.262808	6366	6393	5344	6234	5786	6686
ARHGEF10L	0.0198067	0.835396	352	389	300	389	333	396
ACTL8	-0.347212	0.721751	5	3	3	1	5	3
LINC01654	NA	NA	0	0	0	0	0	0
IGSF21	NA	NA	0	0	0	0	0	0
KLHDC7A	-0.274204	0.0422052	205	209	179	153	173	193
PAX7	0.0377184	0.704822	307	347	290	346	310	372
TAS1R2	-0.0848104	0.97803	0	1	0	0	0	1
ALDH4A1	0.0764869	0.500498	286	308	223	275	302	332
MIR4695	NA	NA	0	0	0	0	0	0
MIR1290	0.876976	0.829829	0	0	0	0	1	0
IFFO2	0.430739	1.43108e-13	1015	1025	902	1355	1291	1561
UBR4	0.00564407	0.861538	13394	14839	11824	14277	13249	15025
EMC1-AS1	-0.111481	0.795474	29	19	11	24	20	13
EMC1	-0.0131539	0.653606	6323	6490	5606	6586	5901	6869
MRTO4	-0.0279106	0.541713	2101	2032	1766	2029	1905	2197
AKR7L	0.0562967	0.919652	8	11	9	12	8	11
AKR7A3	-0.816489	0.242685	9	11	7	1	8	7
LOC100506730	-0.0447406	0.851196	48	67	59	69	46	65
AKR7A2	-0.136115	0.016922	1174	1147	982	1103	973	1109
SLC66A1	-0.0475749	0.508382	725	697	665	754	664	725
CAPZB	-0.0151375	0.611509	7382	7338	6296	7464	6854	7710
LOC105378614	-0.0848109	0.977288	0	0	1	1	0	0
MICOS10	-0.00434044	0.929413	2888	2558	2271	2837	2525	2784
MICOS10-NBL1	-1.97669	0.495699	1	0	1	0	0	0
RPS14P3	-1.14414	5.89732e-07	79	130	130	63	48	53
NBL1	-0.217404	0.0799929	243	237	188	224	183	201
HTR6	-0.311692	0.633928	7	14	4	7	7	7
TMCO4	0.00912677	0.925899	465	370	344	440	375	443
RNF186	-1.04658	0.797577	0	1	0	0	0	0
OTUD3	0.123119	0.0606805	783	829	673	901	768	971
PLA2G2E	-1.97669	0.495699	1	0	1	0	0	0
PLA2G2A	-1.04658	0.792298	0	0	1	0	0	0
PLA2G5	-1.03333	0.599601	4	0	0	0	1	1
PLA2G2D	-1.00964	0.682798	1	0	1	1	0	0
PLA2G2F	NA	NA	0	0	0	0	0	0
PLA2G2C	NA	NA	0	0	0	0	0	0
UBXN10-AS1	NA	NA	0	0	0	0	0	0
UBXN10	-1.37466	0.419711	3	1	1	1	1	0
LINC01757	NA	NA	0	0	0	0	0	0
VWA5B1	NA	NA	0	0	0	0	0	0
LINC01141	-1.04658	0.797577	1	0	0	0	0	0
CAMK2N1	0.105773	0.267741	374	437	376	422	447	484
MUL1	0.0593716	0.184713	1912	1903	1672	2043	1841	2181
FAM43B	0.363651	0.644098	6	2	5	7	4	7
CDA	0.162252	0.854192	2	6	3	4	4	5
PINK1	0.324365	0.00310009	261	315	265	431	325	362
MIR6084	NA	NA	0	0	0	0	0	0
PINK1-AS	-0.174848	0.118259	283	292	231	277	226	253
DDOST	-0.00689363	0.799679	8624	8699	7445	9078	7836	9229
KIF17	0.309225	0.405051	23	26	15	20	33	30
SH2D5	-0.0833077	0.552006	194	195	175	158	178	229
HP1BP3	-0.0783151	0.0328801	3762	3950	3199	3833	3320	3792
EIF4G3	0.0608788	0.052684	5297	5577	4707	5921	5138	6184
MIR1256	-1.04658	0.797577	0	1	0	0	0	0
ECE1	0.0601922	0.0394495	7134	7333	6304	8056	6905	8009
ECE1-AS1	0.4336	0.47564	5	5	12	11	11	10
NBPF3	-0.183232	0.0613915	374	390	310	367	296	339
ALPL	-1.09874	0.462959	3	2	1	1	0	2
RAP1GAP	0.279275	0.01312	243	247	207	299	299	296
USP48	0.0336499	0.441854	2031	2068	1701	2165	1895	2231
LDLRAD2	-0.334926	0.556176	12	10	9	11	8	7
HSPG2	-0.0847359	0.0263142	5162	5761	4626	5231	4891	5391
CELA3B	NA	NA	0	0	0	0	0	0
CELA3A	NA	NA	0	0	0	0	0	0
LINC01635	-0.369577	0.537425	7	15	9	8	12	5
LINC00339	0.0061439	0.960005	201	226	195	224	211	227
CDC42	-0.0265731	0.384537	6816	6615	5819	6930	6050	7065
WNT4	0.811397	2.2852e-05	96	91	79	214	156	123
MIR4418	NA	NA	0	0	0	0	0	0
ZBTB40	0.0601424	0.171034	2481	2754	2285	2756	2609	2940
EPHA8	-0.0669043	0.822931	33	42	33	41	25	44
MIR6127	NA	NA	0	0	0	0	0	0
C1QA	0.876976	0.829829	0	0	0	1	0	0
C1QC	NA	NA	0	0	0	0	0	0
C1QB	NA	NA	0	0	0	0	0	0
EPHB2	-0.0347502	0.260553	6592	6921	5739	6663	6172	7070
MIR4684	-0.156266	0.945106	0	1	1	0	0	2
MIR4253	0.840602	0.731935	0	0	1	1	1	0
LACTBL1	NA	NA	0	0	0	0	0	0
TEX46	0.876976	0.829829	0	0	0	0	0	1
KDM1A	-0.070447	0.0404809	3913	3978	3387	3865	3504	4013
MIR3115	-1.04658	0.797577	0	1	0	0	0	0
LUZP1	0.0981635	0.00688376	3652	3854	3074	4110	3609	4277
HTR1D	1.07542	0.193453	4	3	2	8	6	6
LINC01355	0.338055	0.114546	61	68	49	89	71	78
HNRNPR	-0.0725113	0.0144226	9159	8840	7767	9035	7867	9081
ZNF436	0.321627	3.02121e-09	1178	1310	1119	1610	1427	1749
ZNF436-AS1	0.215913	0.303356	107	93	49	110	97	96
TCEA3	-0.0227605	0.899374	99	104	91	119	80	109
ASAP3	0.121115	0.00887633	1925	2127	1727	2343	1956	2368
E2F2	-0.224546	0.0342616	309	308	284	288	254	276
LOC101928163	-1.7111	0.308132	3	1	2	0	0	2
ID3	0.0475677	0.126262	5956	6030	5316	6397	5731	6851
MDS2	0.826164	0.737084	0	0	1	0	1	1
RPL11	-0.0245146	0.504308	9100	8420	7717	9056	8240	8997
ELOA	-0.00190044	0.964846	2359	2406	2080	2377	2238	2633
ELOA-AS1	0.0143155	0.970122	24	20	18	23	24	19
PITHD1	-0.00440149	0.940051	1229	1175	1047	1173	1133	1342
LYPLA2	-0.132368	0.00269762	2244	2207	1837	2077	1858	2141
GALE	-0.0718255	0.11889	2820	2585	2321	2775	2280	2748
HMGCL	0.0175557	0.826958	510	532	459	577	489	545
FUCA1	0.0474217	0.318901	1736	1685	1471	1843	1657	1857
CNR2	-1.96647	0.499281	0	1	1	0	0	0
MIR378F	NA	NA	0	0	0	0	0	0
PNRC2	0.0115075	0.777303	3870	3600	3140	3995	3332	4019
SRSF10	-0.0643765	0.0545198	5061	4980	4339	4868	4494	5216
MYOM3	0.409732	0.700321	2	3	2	5	1	4
IL22RA1	-0.0806779	0.680238	81	99	68	85	75	88
IFNLR1	-0.165308	0.461458	67	65	56	64	50	64
LINC02800	-0.0729147	0.974653	0	2	0	1	0	1
GRHL3	-0.0397261	0.949768	9	6	8	10	5	9
STPG1	-0.0287391	0.880237	90	108	70	101	88	88
NIPAL3	0.0700609	0.200779	1175	1190	1032	1255	1164	1362
RCAN3AS	0.312489	0.848981	2	0	1	1	1	2
RCAN3	-0.0289261	0.681006	698	718	603	708	666	721
NCMAP-DT	NA	NA	0	0	0	0	0	0
NCMAP	-1.04658	0.792298	0	0	1	0	0	0
SRRM1	-0.0812769	0.0381988	2950	3025	2510	2851	2560	3091
CLIC4	0.118649	3.43792e-05	8318	8592	7301	9709	8206	9985
RUNX3	0.15419	0.00932935	998	1053	856	1136	1090	1197
MIR6731	-0.0848105	0.977955	1	0	0	0	0	1
MIR4425	0.767638	0.761734	0	1	0	1	0	1
SYF2	0.0345965	0.567622	951	933	798	1004	881	1027
RSRP1	-0.00436809	0.941561	991	981	864	1042	916	1040
RHD	-0.342275	0.562167	10	12	7	7	9	8
TMEM50A	0.0747879	0.11293	1906	1789	1575	2042	1776	2067
RHCE	-0.424226	0.696924	3	5	1	2	2	3
MACO1	0.00160523	0.980484	942	969	928	1014	968	1034
LDLRAP1	0.141687	0.026265	781	845	721	943	836	967
MAN1C1	0.914067	0.000323518	45	34	28	72	58	84
SELENON	-0.0380262	0.321974	3550	3883	3121	3648	3331	3910
MTFR1L	0.0319513	0.633147	746	839	691	839	742	887
LOC646471	0.321724	0.0542788	100	110	96	156	108	143
AUNIP	-0.122322	0.439235	141	133	109	135	107	131
PAQR7	-0.0272105	0.727042	577	567	505	617	521	578
STMN1	-0.258811	1.03559e-11	4349	4254	3598	3602	3414	3775
MIR3917	-1.04658	0.797577	0	1	0	0	0	0
PAFAH2	0.0149687	0.87891	357	400	350	431	320	440
EXTL1	0.0167582	0.983844	4	5	4	3	4	7
SLC30A2	0.876976	0.829829	0	0	0	0	1	0
TRIM63	-1.04658	0.797577	0	1	0	0	0	0
PDIK1L	-0.150783	0.194675	263	261	207	240	201	257
FAM110D	0.466972	0.613968	2	5	2	4	5	4
C1orf232	-1.96647	0.499281	0	1	1	0	0	0
ZNF593	-0.0425306	0.545168	699	716	588	695	644	720
CNKSR1	0.169341	0.78928	7	6	8	8	10	7
CATSPER4	NA	NA	0	0	0	0	0	0
ZPLD2P	-1.41053	0.40251	2	1	2	0	1	1
CEP85	-0.170613	0.00122996	1448	1505	1205	1366	1195	1350
SH3BGRL3	-0.181408	4.13866e-06	4198	4517	3623	3781	3638	4091
UBXN11	0.131028	0.191715	355	317	278	368	321	415
CD52	0.767638	0.761734	0	1	0	1	0	1
CRYBG2	1.36336	0.230484	2	3	0	5	7	1
ZNF683	0.876976	0.829829	0	0	0	0	1	0
LIN28A	0.876976	0.829829	0	0	0	1	0	0
DHDDS	0.00279843	0.963831	1072	1156	912	1158	940	1241
DHDDS-AS1	0.178561	0.704154	15	9	15	16	16	15
HMGN2	-0.235713	1.73827e-15	8652	8609	7279	7671	6779	7623
RPS6KA1	0.0309369	0.546277	1500	1610	1317	1620	1405	1774
MIR1976	-1.04658	0.797577	0	1	0	0	0	0
LOC101928728	-0.26765	0.563887	19	11	21	17	18	10
ARID1A	-0.146646	0.000217459	4588	5027	3896	4328	4057	4517
PIGV	-0.0301267	0.774611	292	304	248	301	274	300
ZDHHC18	0.00856057	0.888975	900	958	792	986	849	991
SFN	-0.302249	0.196868	80	60	60	64	41	68
GPN2	0.0567641	0.27767	1308	1308	1145	1429	1228	1495
GPATCH3	0.055545	0.499867	580	503	498	617	515	614
NR0B2	0.876976	0.829829	0	0	0	1	0	0
NUDC	0.0193156	0.563075	4844	4745	4179	4998	4576	5217
KDF1	2.348	0.362178	0	0	0	0	1	2
TRNP1	0.129786	0.299184	201	211	171	210	218	247
TENT5B	0.214401	0.379678	55	52	42	53	68	61
SLC9A1	0.0136562	0.809486	1357	1606	1244	1537	1389	1570
WDTC1	-0.00149069	0.978369	1249	1340	1053	1314	1195	1341
TMEM222	-0.118194	0.211449	410	435	318	391	334	409
ACTG1P20	-0.183909	0.354049	83	92	72	71	75	84
SYTL1	-0.179199	0.514003	39	64	38	49	34	49
MAP3K6	-0.15811	0.0221259	825	804	699	709	692	810
FCN3	-0.210055	0.834195	6	3	1	3	3	3
CD164L2	-1.04658	0.792298	0	0	1	0	0	0
GPR3	0.0779402	0.505003	214	239	211	258	225	261
WASF2	0.00138758	0.967895	4324	4321	3822	4480	4115	4634
AHDC1	0.0326463	0.625986	866	885	743	854	872	974
FGR	NA	NA	0	0	0	0	0	0
LINC02574	1.38681	0.540287	0	1	0	0	1	2
IFI6	-0.0353418	0.430967	4605	4161	4074	4660	4067	4583
FAM76A	-0.0366744	0.75371	249	273	198	266	227	249
STX12	0.00145329	0.983232	798	781	628	812	677	853
PPP1R8	-0.0595106	0.220005	1752	1699	1447	1747	1484	1752
SCARNA1	-0.30579	0.733373	6	5	2	6	3	2
THEMIS2	0.0322403	0.867593	83	79	87	100	82	89
RPA2	-0.0964412	0.133473	973	949	770	894	843	926
SMPDL3B	-0.0774203	0.865249	14	20	11	17	13	15
XKR8	0.516405	0.594927	3	3	2	2	5	5
EYA3	-0.0202515	0.753193	832	878	772	879	770	950
PTAFR	0.292881	0.589306	8	12	9	18	7	13
DNAJC8	-0.00538504	0.88922	3715	3567	3243	3717	3371	4043
ATP5IF1	-0.0487176	0.289057	2096	2158	1846	2214	1933	2101
SESN2	0.347869	2.21439e-10	1196	1244	1045	1549	1392	1766
MED18	-0.0549056	0.511338	565	503	497	574	473	554
PHACTR4	0.0254211	0.524271	2551	2670	2207	2711	2427	2875
SNHG3	-0.0098713	0.823068	2329	2298	2122	2418	2122	2582
RCC1	-0.136887	0.000643668	3254	3138	2708	2924	2736	3106
SNORA73A	-0.102414	0.411945	285	216	217	235	223	251
SNORA73B	-0.1628	0.280128	160	190	152	143	132	202
TRNAU1AP	-0.0168038	0.867485	326	363	320	355	300	406
SNHG12	-0.0834638	0.31128	506	513	465	496	439	553
SNORD99	0.364213	0.421712	15	11	20	13	17	34
SNORA61	NA	NA	0	0	0	0	0	0
SNORA44	-0.494182	0.696797	5	3	0	3	0	3
SNORA16A	0.226318	0.467851	35	25	27	34	34	40
RAB42	0.73598	0.59286	3	1	0	4	1	2
TAF12	-0.113719	0.26368	387	386	324	416	320	338
LINC01715	0.0480922	0.939578	10	7	5	9	7	8
RNU11	NA	NA	0	0	0	0	0	0
GMEB1	-0.0218145	0.787304	551	653	482	592	551	613
YTHDF2	-0.0121393	0.760029	3117	3193	2625	3121	2819	3452
OPRD1	1.09742	0.213886	4	3	1	6	5	7
EPB41	0.0234879	0.587748	2095	2202	1834	2256	1962	2392
TMEM200B	0.418036	0.36284	13	15	9	16	18	18
SRSF4	-0.0964761	0.0386059	2485	2396	2059	2334	2208	2324
MECR	-0.0403623	0.644876	481	457	425	462	409	538
PTPRU	0.301509	2.4698e-09	1326	1419	1158	1765	1500	1837
LINC01756	0.507789	0.706592	2	1	1	2	2	2
LINC01648	NA	NA	0	0	0	0	0	0
MATN1	0.533474	0.328266	9	6	11	15	15	10
MATN1-AS1	0.0204935	0.937004	52	40	45	56	41	51
LAPTM5	0.20942	0.749784	6	5	9	12	5	8
MIR4420	NA	NA	0	0	0	0	0	0
LINC01778	-0.425462	0.391914	12	19	12	14	8	12
SDC3	0.0395512	0.342314	2371	2509	2174	2591	2376	2721
PUM1	0.0218404	0.556011	3492	3793	3064	3797	3398	3935
SNORD103A	NA	NA	0	0	0	0	0	0
SNORD103B	NA	NA	0	0	0	0	0	0
SNORD103C	-2.57023	0.151999	3	1	2	0	1	0
NKAIN1	-0.361647	0.260733	48	45	22	25	29	40
SNRNP40	-0.0801846	0.153419	1403	1362	1093	1311	1210	1338
ZCCHC17	-0.0440789	0.481167	971	918	833	952	830	1021
FABP3	-0.0325281	0.934735	21	18	18	20	20	19
SERINC2	-0.174481	0.0166401	751	761	586	684	574	711
LDC1P	0.876976	0.829829	0	0	0	0	0	1
LINC01226	NA	NA	0	0	0	0	0	0
TINAGL1	-0.336799	0.79878	2	1	3	2	3	0
HCRTR1	-1.55537	0.26059	2	2	4	1	0	2
PEF1	-0.0161079	0.767352	1207	1258	1075	1303	1093	1319
COL16A1	-0.152479	0.00311001	1589	1589	1327	1540	1277	1479
ADGRB2	0.0253364	0.699957	858	940	777	963	786	1035
MIR4254	-0.386638	0.76571	1	2	3	1	1	3
SPOCD1	-0.00178461	0.983786	467	464	442	492	412	556
PTP4A2	0.053642	0.104404	5084	4956	4211	5421	4695	5564
KHDRBS1	-0.074678	0.0125352	7018	7122	5948	6776	6187	7246
TMEM39B	-0.249752	0.00635974	452	482	360	408	350	393
MIR5585	-0.0869375	0.971354	0	2	0	0	0	2
KPNA6	-0.0298927	0.395388	3848	4124	3416	4062	3556	4209
TXLNA	-0.0644939	0.0347391	5697	5755	4869	5670	5069	5798
CCDC28B	-0.0240111	0.746321	672	646	532	653	606	666
IQCC	-0.107957	0.449845	167	154	151	151	145	169
DCDC2B	-0.107649	0.725571	28	47	30	36	32	35
TMEM234	-0.0947015	0.536765	171	137	142	134	146	167
EIF3I	0.0384248	0.258747	5513	5601	4944	5889	5188	6441
MTMR9LP	0.0187322	0.934901	58	68	56	77	63	55
FAM167B	-0.181418	0.679442	21	14	17	13	13	23
LCK	-0.0631969	0.955427	6	1	1	1	3	4
HDAC1	0.0103958	0.74304	5071	5012	4367	5298	4659	5480
MARCKSL1	-0.0382646	0.227115	5279	5460	4597	5315	4878	5632
FAM229A	0.169257	0.445026	57	63	52	74	62	69
TSSK3	0.202941	0.204731	115	161	102	166	135	159
BSDC1	0.0477618	0.267662	2215	2210	1928	2460	2102	2402
ZBTB8B	-0.456457	0.508429	8	8	6	4	5	8
ZBTB8A	-0.0596992	0.452387	540	604	502	553	499	624
ZBTB8OS	0.0746721	0.222144	938	929	831	1015	894	1108
RBBP4	-0.0150582	0.71232	3706	3639	3099	3554	3345	4057
SYNC	-0.198969	0.0608944	320	310	315	306	270	299
KIAA1522	-0.0331288	0.528768	1428	1527	1225	1442	1296	1592
YARS1	0.0782275	0.0198699	4181	4293	3668	4688	4025	4890
S100PBP	-0.026958	0.674224	891	904	754	957	777	919
FNDC5	0.273356	0.56615	14	13	9	18	13	15
HPCA	0.149945	0.899939	3	1	2	3	3	1
TMEM54	-0.23105	0.00335786	566	636	520	542	474	539
RNF19B	0.015233	0.860213	468	473	427	484	422	564
AK2	0.0337891	0.30618	5542	5363	4854	5878	5219	6020
AZIN2	0.248409	0.0596973	172	166	157	230	179	216
TRIM62	-0.0330503	0.63499	712	794	661	782	698	764
ZNF362	-0.22549	0.00871513	521	525	486	464	460	464
A3GALT2	0.0213091	0.975871	9	7	5	6	2	15
PHC2	-0.117929	0.0186953	1781	1864	1569	1673	1513	1913
MIR3605	-0.225381	0.809369	3	4	4	5	3	2
PHC2-AS1	0.200229	0.799404	2	7	5	7	6	4
ZSCAN20	0.164465	0.171548	205	210	195	262	217	247
CSMD2	0.175273	0.848168	4	3	3	6	3	3
HMGB4	NA	NA	0	0	0	0	0	0
CSMD2-AS1	NA	NA	0	0	0	0	0	0
C1orf94	0.876976	0.829829	0	0	0	0	1	0
MIR552	NA	NA	0	0	0	0	0	0
GJB5	-0.49617	0.599066	2	5	5	3	4	2
GJB4	-0.817963	0.607761	0	2	3	1	2	0
GJB3	0.237676	0.874427	0	2	2	3	2	0
GJA4	1.70057	0.198641	2	1	0	2	5	3
SMIM12	0.0147406	0.786884	1298	1227	1098	1315	1191	1375
DLGAP3	0.232816	0.386576	36	44	35	46	47	50
LOC653160	-0.135042	0.701667	33	28	24	40	22	20
TMEM35B	0.0614501	0.606757	210	235	193	237	224	244
ZMYM6	-0.0794504	0.339554	503	480	426	489	430	495
ZMYM1	-0.0828274	0.375018	424	455	330	423	375	408
SFPQ	-0.0426884	0.0999503	11113	11116	9479	11237	9965	11419
ZMYM4	-0.00284654	0.947514	2413	2518	2114	2621	2147	2697
ZMYM4-AS1	-1.36741	0.422636	1	3	1	1	1	0
KIAA0319L	0.0287402	0.529055	1838	1892	1652	2010	1719	2100
NCDN	0.0725394	0.156515	1458	1516	1361	1622	1448	1772
TFAP2E	-0.688606	0.184599	9	28	12	13	9	10
PSMB2	-0.105324	0.0101019	3639	3941	3327	3492	3335	3922
C1orf216	-0.137541	0.0270742	992	995	829	974	799	941
CLSPN	-0.162462	0.00255709	1537	1519	1214	1368	1262	1405
AGO4	0.0736654	0.44545	367	362	283	399	341	387
AGO1	-0.0380687	0.446711	1653	1584	1345	1648	1426	1655
AGO3	0.0333025	0.577512	948	1036	868	1070	926	1100
TEKT2	-0.801738	0.526906	0	4	4	1	1	3
ADPRHL2	-0.0491908	0.529437	560	636	539	586	565	626
COL8A2	-0.0774665	0.820605	23	29	32	36	24	25
TRAPPC3	-0.0836602	0.0716962	1786	1809	1531	1785	1545	1798
MAP7D1	-0.0857192	0.0110024	5747	5956	5232	5810	5290	5815
THRAP3	-0.0603627	0.0332016	8189	8229	6912	8114	7290	8293
SH3D21	0.102277	0.575548	89	102	91	109	113	98
EVA1B	-0.01032	0.947199	148	139	110	127	131	159
STK40	-0.0806607	0.0491002	2461	2535	2180	2438	2230	2524
LSM10	-0.0467148	0.447334	929	968	815	977	814	995
OSCP1	0.141934	0.444433	80	100	87	121	91	101
SNORA63C	-0.484485	0.747916	2	0	3	2	0	2
MRPS15	0.0133869	0.772875	2062	1998	1775	2075	1872	2304
CSF3R	-0.921201	0.730127	0	2	0	0	0	1
GRIK3	0.503412	0.711752	2	1	1	1	2	3
MIR4255	NA	NA	0	0	0	0	0	0
LINC01137	0.00662777	0.968455	110	107	109	120	108	120
ZC3H12A	0.48635	1.5092e-06	268	287	262	392	367	457
MIR6732	1.02945	0.32315	2	3	1	7	2	4
MEAF6	-0.0834135	0.193442	905	892	741	885	744	911
MIR5581	-0.84298	0.358466	7	4	4	2	1	6
SNIP1	0.0278084	0.689459	763	720	620	807	665	802
DNALI1	0.148444	0.7804	13	11	7	14	13	9
GNL2	0.0205062	0.617592	2440	2458	2187	2637	2330	2656
RSPO1	-0.0406193	0.888784	38	43	42	44	51	31
C1orf109	0.0572142	0.426624	686	671	573	710	684	731
CDCA8	-0.368671	4.37543e-07	822	881	662	674	613	648
EPHA10	-0.89503	0.566573	1	1	3	1	0	2
MANEAL	-0.0519597	0.603483	325	348	324	334	321	366
YRDC	0.111867	0.0586156	965	979	882	1095	977	1170
C1orf122	-0.111205	0.069846	1028	1063	851	955	867	1064
MTF1	0.0009028	0.987542	1079	1161	922	1140	1001	1212
INPP5B	0.0917004	0.251597	537	505	438	584	491	598
SF3A3	0.035053	0.33443	3684	3568	3091	3889	3362	3988
FHL3	-0.0788722	0.356102	486	523	409	475	461	483
UTP11	0.017606	0.739274	1393	1340	1136	1399	1264	1487
POU3F1	0.0306182	0.929282	22	30	24	28	29	25
MIR3659	NA	NA	0	0	0	0	0	0
LINC01343	-1.00078	0.6868	0	1	1	0	0	1
LINC01685	NA	NA	0	0	0	0	0	0
RRAGC	0.0177657	0.714421	1962	2110	1705	2001	1949	2241
GJA9-MYCBP	1.72601	0.0232946	3	2	4	17	7	8
MYCBP	-0.495558	0.762672	1	2	1	0	1	2
LOC105378663	-0.321665	0.805447	4	1	1	2	2	1
GJA9	NA	NA	0	0	0	0	0	0
RHBDL2	0.257815	0.40517	30	37	21	39	33	39
AKIRIN1	-0.00372464	0.932625	2336	2346	1987	2312	2226	2505
NDUFS5	0.0404357	0.308311	3293	3280	2922	3541	3272	3533
MACF1	0.0654632	0.0356005	8739	9428	7829	9998	8920	9892
KIAA0754	0.063625	0.322263	895	955	872	990	958	1070
BMP8A	0.21006	0.403438	53	46	43	46	58	70
OXCT2P1	1.79695	0.372631	1	0	0	1	1	2
PPIEL	0.00572819	0.971768	125	121	135	150	127	130
PABPC4	-0.090056	0.0129943	6278	6486	5459	5852	5663	6621
PABPC4-AS1	0.314841	0.418551	16	21	16	23	20	27
SNORA55	0.64245	0.0975053	16	15	17	31	21	28
HEYL	0.876976	0.829829	0	0	0	1	0	0
NT5C1A	0.621642	0.20386	14	8	10	12	20	20
HPCAL4	-0.150668	0.634019	41	46	25	30	25	52
PPIE	-0.042329	0.493001	980	942	813	953	839	1025
BMP8B	-0.0521735	0.877627	28	25	26	30	24	27
OXCT2	-0.617177	0.755848	2	1	0	0	1	1
LOC101929536	-0.668768	0.860073	0	3	0	0	0	2
TRIT1	-0.0761835	0.344588	534	559	471	574	458	542
MYCL	-0.457183	0.779309	1	2	1	0	2	1
MFSD2A	0.030866	0.776156	297	282	224	300	255	314
CAP1	0.0334476	0.282548	6976	6823	5961	7168	6639	7626
PPT1	0.0994736	0.000509799	7662	7801	6785	8814	7511	8976
RLF	0.0972689	0.0381349	1723	1841	1508	1949	1711	2094
TMCO2	0.74892	0.780498	0	1	0	0	0	2
ZMPSTE24	0.0422488	0.22934	5574	5298	4617	5786	4996	6143
COL9A2	0.293343	0.602788	7	9	10	8	11	15
SMAP2	-0.029679	0.544292	1607	1612	1343	1657	1415	1665
ZFP69B	-0.0917173	0.502618	171	189	184	181	155	208
ZFP69	-0.276176	0.0580177	178	177	131	148	132	144
EXO5	-0.0179046	0.846383	384	417	324	415	350	412
ZNF684	0.0964399	0.616827	74	105	75	100	93	94
RIMS3	-0.212901	0.00481168	712	789	657	736	552	690
NFYC-AS1	-0.151264	0.278067	207	206	156	157	169	216
NFYC	-0.117249	0.0252364	1344	1412	1162	1310	1161	1357
MIR30E	0.876976	0.829829	0	0	0	0	1	0
MIR30C1	-0.0695465	0.959762	2	1	2	0	3	2
KCNQ4	-0.488939	0.283723	15	15	25	17	14	11
CITED4	1.29796	0.00400193	15	7	8	21	26	31
CTPS1	9.33341e-05	0.998043	3862	3849	3407	3865	3626	4304
SLFNL1-AS1	0.189713	0.17331	145	161	137	175	164	197
SLFNL1	0.359906	0.214018	37	38	23	48	36	49
SCMH1	-0.127502	0.0135039	1520	1650	1329	1523	1275	1570
FOXO6	0.292144	0.00410158	288	285	250	361	343	363
FOXO6-AS1	-0.155382	0.712272	23	22	11	19	14	20
EDN2	0.798742	0.451858	3	2	1	4	3	4
HIVEP3	0.0034738	0.970691	443	426	343	396	400	490
GUCA2B	NA	NA	0	0	0	0	0	0
GUCA2A	NA	NA	0	0	0	0	0	0
FOXJ3	0.035829	0.407595	2708	2989	2429	2925	2652	3257
RIMKLA	0.0145868	0.935537	95	99	83	101	97	98
ZMYND12	1.49589	0.359327	0	1	1	3	2	1
CCDC30	-0.154891	0.606333	35	36	35	39	32	30
PPCS	-0.073523	0.191891	1353	1256	1112	1287	1100	1366
PPIH	-0.190366	0.00545191	958	849	765	823	741	824
YBX1	-0.090167	0.000200786	26319	26265	23364	25858	23160	26676
CLDN19	0.768424	0.757702	0	0	1	1	0	1
P3H1	-0.0225431	0.472957	6113	6457	5275	6255	5719	6633
C1orf50	-0.0499488	0.55786	497	459	408	492	421	484
TMEM269-DT	0.0636605	0.931735	6	4	6	5	4	9
TMEM269	0.0212971	0.938442	46	39	34	39	39	50
SVBP	-0.150848	0.159682	325	310	249	286	244	314
ERMAP	-0.10688	0.246854	455	523	358	447	396	468
ZNF691	0.064914	0.544355	290	288	228	296	268	329
LOC339539	3.10963	0.125125	0	0	0	2	2	1
SLC2A1	-0.00201124	0.947267	8947	9345	7889	9148	8628	9922
SLC2A1-AS1	-0.0200278	0.923085	66	78	74	85	64	80
FAM183A	-0.467821	0.44121	12	9	8	8	9	5
EBNA1BP2	0.0688177	0.118549	3594	3477	3204	3672	3632	4124
MIR6733	-0.4636	0.785567	2	2	0	0	1	2
CFAP57	0.750546	0.12977	11	6	12	17	18	17
TMEM125	NA	NA	0	0	0	0	0	0
C1orf210	1.72215	0.571403	0	0	0	1	0	1
TIE1	-0.533205	0.589495	4	5	2	3	2	3
MPL	-0.293792	0.654917	12	9	6	13	8	2
CDC20	-0.431626	6.8707e-13	2241	2189	1737	1717	1572	1533
ELOVL1	-0.10228	0.00992954	3177	3218	2595	3065	2724	3074
MIR6734	NA	NA	0	0	0	0	0	0
MED8	0.0478262	0.31171	1684	1680	1489	1855	1617	1849
SZT2	-0.0230713	0.614848	2395	2733	2191	2561	2378	2688
SZT2-AS1	NA	NA	0	0	0	0	0	0
MIR6735	NA	NA	0	0	0	0	0	0
HYI	NA	NA	0	0	0	0	0	0
PTPRF	0.313588	1.1951e-11	2537	2911	2304	3337	3135	3734
KDM4A	0.0188301	0.600036	3386	3428	2953	3540	3221	3729
KDM4A-AS1	-0.240135	0.221069	78	105	94	91	68	91
ST3GAL3	-0.108261	0.230888	403	457	386	411	366	450
LOC101929592	-0.160864	0.836705	4	8	4	3	6	6
MIR6079	1.73834	0.594276	0	0	0	2	0	0
ARTN	-0.148608	0.552856	59	56	43	62	41	48
IPO13	0.0694342	0.0750522	2701	2851	2345	2989	2643	3152
DPH2	-0.100211	0.0830877	1131	1088	952	1071	958	1107
ATP6V0B	0.0411163	0.271545	3717	3619	3292	3926	3486	4200
B4GALT2	-0.0935466	0.0243475	2525	2552	2153	2468	2113	2608
CCDC24	-0.188321	0.0581199	385	364	301	326	286	365
SLC6A9	0.285778	0.000376225	567	564	529	801	588	766
KLF17	-0.0848112	0.97686	0	0	1	0	1	0
KLF18	NA	NA	0	0	0	0	0	0
DMAP1	-0.142399	0.0336806	781	864	736	784	689	816
ERI3	-0.0241657	0.607931	1765	1782	1600	1805	1643	1923
ERI3-IT1	-0.0483925	0.877479	40	41	26	24	37	48
SNORA110	NA	NA	0	0	0	0	0	0
RNF220	-0.020935	0.648958	1927	1876	1624	1975	1729	1965
MIR5584	-0.0848106	0.97784	1	0	0	1	0	0
TMEM53	-0.0751089	0.493142	285	317	232	302	246	290
SNORD145	-0.0872693	0.938524	3	2	2	2	2	3
ARMH1	0.0868875	0.840503	20	22	10	27	16	15
RNU5F-1	1.11575	0.379137	0	3	1	3	4	2
RNU5D-1	-0.799913	0.167513	24	6	11	9	7	9
KIF2C	-0.378954	1.79569e-10	1887	1920	1448	1543	1327	1396
SNORD160	-1.29412	0.201573	5	3	6	1	4	1
RPS8	-0.0644543	0.0384225	13892	13256	12091	13334	12327	14144
SNORD55	0.0593004	0.818703	39	54	44	56	40	56
SNORD46	0.182855	0.525022	42	38	28	38	36	56
SNORD38A	-0.128596	0.78797	16	11	14	15	11	14
SNORD38B	-0.0720331	0.832943	20	32	32	27	29	29
BEST4	-0.170624	0.826574	4	8	4	7	4	4
PLK3	0.285121	0.00069215	452	443	376	539	487	617
TCTEX1D4	0.393298	0.329407	11	28	16	21	28	27
BTBD19	-0.117602	0.121016	649	626	562	650	540	606
PTCH2	-0.0601028	0.755902	77	101	76	88	80	90
EIF2B3	-0.0545332	0.331317	1132	1173	1011	1166	1000	1223
HECTD3	0.111212	0.00480473	2507	2633	2191	2869	2567	2955
UROD	0.0938237	0.0206986	2803	2736	2513	3112	2730	3285
ZSWIM5	0.111412	0.42156	166	168	148	210	167	175
LINC01144	0.285372	0.563629	17	8	10	16	16	13
HPDL	-0.510641	0.440748	6	13	7	6	9	4
MUTYH	-0.199411	0.0823632	257	265	248	256	217	239
TOE1	0.0575677	0.462045	610	564	541	612	585	698
TESK2	0.35323	0.0256672	104	142	108	179	136	165
CCDC163	-0.144103	0.397118	121	131	94	109	113	108
MMACHC	-0.0832895	0.305124	532	510	452	499	462	534
PRDX1	-0.0116562	0.667619	18295	17827	16078	19070	16477	19435
AKR1A1	-0.0445235	0.316241	2274	2164	1917	2287	1950	2300
NASP	-0.0848862	0.0106979	8004	7508	6550	7512	6748	7781
CCDC17	-0.0613254	0.780847	62	65	64	66	55	74
GPBP1L1	-0.0321107	0.416053	2877	2899	2471	2838	2651	3057
RPS15AP10	0.230727	0.500372	27	26	19	33	30	26
TMEM69	0.125354	0.0552436	779	806	698	876	790	977
IPP	0.00105341	0.988251	677	664	560	706	598	713
MAST2	-0.0104828	0.828517	2410	2833	2169	2682	2338	2774
PIK3R3	-0.123776	0.153498	497	462	431	465	389	502
LOC110117498-PIK3R3	NA	NA	0	0	0	0	0	0
LOC101929626	-0.718767	0.275433	9	9	10	2	8	8
TSPAN1	0.0121618	0.96928	26	39	34	40	23	44
P3R3URF	-1.04658	0.797577	1	0	0	0	0	0
POMGNT1	-0.0368326	0.322902	3453	3432	2940	3527	2983	3653
LURAP1	-0.185067	0.809631	7	4	5	5	4	6
RAD54L	-0.336623	1.28445e-06	928	983	723	760	652	795
LRRC41	0.00513906	0.877696	4066	4218	3551	4317	3792	4485
UQCRH	0.030409	0.358329	5256	5110	4474	5571	4926	5567
NSUN4	-0.00466074	0.938886	936	963	800	989	874	987
FAAH	-0.0220035	0.929177	52	46	56	60	45	57
FAAHP1	0.354869	0.309616	33	18	19	31	27	37
LINC01398	-0.700963	0.577066	1	6	1	1	3	1
DMBX1	-0.209231	0.436146	52	48	40	52	40	36
TMEM275	NA	NA	0	0	0	0	0	0
MKNK1-AS1	0.170814	0.680684	12	23	16	21	17	23
KNCN	NA	NA	0	0	0	0	0	0
MKNK1	-0.0408781	0.545476	801	846	774	816	780	902
MOB3C	-0.142942	0.0907028	506	498	449	507	400	491
ATPAF1	-0.0782377	0.191924	1006	996	868	974	896	1011
TEX38	-0.122334	0.921145	2	1	3	3	1	2
EFCAB14-AS1	-0.0496034	0.912344	17	15	14	11	17	19
EFCAB14	-0.0121051	0.715357	4698	4822	3954	4900	4219	5043
CYP4B1	-0.655595	0.635583	1	4	1	1	1	2
CYP4Z2P	-1.04658	0.797577	1	0	0	0	0	0
CYP4A11	NA	NA	0	0	0	0	0	0
CYP4X1	0.303281	0.24053	40	41	41	60	48	52
CYP4Z1	0.951947	0.478133	1	3	0	5	2	1
CYP4A22	-2.56701	0.151015	2	2	2	0	0	1
LINC00853	-0.290627	0.684199	3	12	6	6	7	5
PDZK1IP1	-0.0848112	0.97686	0	0	1	0	1	0
TAL1	0.329388	0.555825	7	10	9	11	8	16
STIL	-0.268998	2.31585e-05	1147	1216	904	1023	853	992
CMPK1	0.00117389	0.970658	6205	6109	5191	6367	5495	6722
LINC01389	0.400887	0.0467284	57	79	69	97	84	107
FOXE3	-0.655678	0.26315	13	13	7	8	7	7
FOXD2-AS1	0.45315	0.00371137	109	112	103	164	131	177
FOXD2	-0.122385	0.587652	82	74	63	81	44	90
TRABD2B	0.741029	0.000442118	58	53	48	95	94	92
SKINT1L	0.883196	0.621763	1	0	1	1	1	2
SLC5A9	0.193967	0.661816	17	20	9	22	19	14
SPATA6	-0.028844	0.796019	247	278	246	273	237	293
AGBL4	0.338281	0.412102	21	15	13	23	15	28
BEND5	-0.505714	0.233037	28	15	20	13	17	17
AGBL4-AS1	NA	NA	0	0	0	0	0	0
AGBL4-IT1	-1.04658	0.797577	0	1	0	0	0	0
ELAVL4	-0.116912	0.864695	4	6	11	10	5	6
DMRTA2	-0.080242	0.370801	437	431	373	439	392	412
FAF1	0.0162405	0.741291	1543	1644	1320	1649	1460	1720
CDKN2C	-0.414662	6.27766e-18	3019	2836	2391	2264	2080	2196
MIR4421	-0.0848105	0.977914	0	1	0	1	0	0
MIR6500	-2.52912	0.288277	1	1	1	0	0	0
C1orf185	-0.0848279	0.960176	1	1	1	1	1	1
LINC01562	1.49875	0.256489	1	1	1	2	3	4
RNF11	-0.0140521	0.682966	4497	4592	3983	4658	4066	5020
TTC39A	0.157574	0.586034	36	41	36	54	27	54
TTC39A-AS1	-0.103916	0.938641	2	1	2	3	1	1
EPS15	0.0754996	0.0793145	2437	2553	2101	2660	2332	2935
CALR4P	0.931943	0.454653	0	2	3	4	6	0
OSBPL9	0.115261	0.000554814	4210	4198	3603	4805	4125	4868
NRDC	0.0296694	0.271185	10644	11096	9329	11628	9958	12064
MIR761	NA	NA	0	0	0	0	0	0
RAB3B	-0.122591	0.431776	174	155	110	136	138	151
TXNDC12	-0.112343	0.00806139	2242	2311	1992	2228	1917	2279
KTI12	NA	NA	0	0	0	0	0	0
TXNDC12-AS1	0.291111	0.75037	4	4	2	7	2	4
BTF3L4	0.0277116	0.540691	1880	1849	1622	2007	1740	2039
ZFYVE9	0.0282161	0.572518	1719	1682	1513	1853	1527	1946
CC2D1B	-0.0191033	0.635999	3060	3197	2688	3331	2856	3166
ORC1	-0.116263	0.0376299	1159	1222	1045	1130	1012	1211
PRPF38A	0.0360555	0.424874	1951	1925	1669	2081	1865	2078
TUT4	0.046443	0.291313	2261	2444	2079	2645	2219	2569
GPX7	NA	NA	0	0	0	0	0	0
SHISAL2A	0.255343	0.862819	2	2	0	1	1	3
COA7	0.0638853	0.143161	2125	2059	1814	2290	1986	2376
ZYG11B	-0.0388053	0.347968	2371	2512	2108	2512	2173	2531
ZYG11A	-0.0826315	0.40922	353	334	285	320	305	347
ECHDC2	-0.0223999	0.806643	411	404	378	452	355	442
SCP2	0.177721	1.28e-06	3202	3158	2755	3756	3256	3928
PODN	-0.0742911	0.9677	1	2	0	2	0	1
SLC1A7	-0.0693604	0.789019	44	46	53	45	49	51
CPT2	0.0569797	0.35362	978	984	778	1038	899	1082
CZIB	-0.137358	0.048411	974	933	725	917	747	868
MAGOH	-0.107284	0.0615957	1619	1483	1334	1482	1415	1460
LOC100507564	0.169517	0.612514	26	23	28	33	31	28
LRP8	-0.091909	0.00267934	7085	7301	6089	6793	6175	7396
LINC01771	-0.0422827	0.96711	3	4	2	3	5	1
SLC25A3P1	NA	NA	0	0	0	0	0	0
DMRTB1	NA	NA	0	0	0	0	0	0
GLIS1	-0.0970568	0.457427	202	210	160	208	168	190
NDC1	-0.127606	0.00395356	2200	2321	1941	2208	1829	2240
YIPF1	0.0300974	0.638356	827	847	732	898	763	947
DIO1	0.201967	0.745114	5	9	8	7	8	12
HSPB11	-0.0981979	0.144046	943	900	766	943	730	914
LRRC42	-0.0190386	0.717721	1325	1381	1189	1353	1245	1479
LDLRAD1	-1.96647	0.499281	0	1	1	0	0	0
TMEM59	0.0435784	0.195337	4557	4494	3948	4974	4241	5001
TCEANC2	0.0212178	0.769344	670	648	540	683	601	714
MIR4781	NA	NA	0	0	0	0	0	0
CDCP2	-2.52912	0.288277	1	1	1	0	0	0
CYB5RL	0.0868048	0.287653	504	520	403	544	479	582
MRPL37	-0.0429006	0.260715	3422	3594	2863	3425	3126	3599
SSBP3	-0.0331849	0.544601	1199	1244	1087	1272	1124	1262
SSBP3-AS1	-0.0998106	0.74294	26	46	38	41	34	34
ACOT11	-0.0933403	0.603889	90	110	96	104	85	106
FAM151A	-0.00324114	0.996418	4	7	6	6	6	6
MROH7	-0.0848109	0.977383	1	0	0	0	1	0
MROH7-TTC4	0.469158	0.8122	1	0	1	0	1	2
TTC4	0.0474384	0.753912	148	131	152	155	151	168
PARS2	0.0905775	0.522833	150	152	132	171	149	170
TTC22	NA	NA	0	0	0	0	0	0
LEXM	-0.136902	0.951597	1	0	1	2	0	0
DHCR24	-0.0469862	0.0965703	10217	10721	9018	10428	9154	11185
TMEM61	-0.0676677	0.97638	1	1	0	2	0	0
BSND	0.876976	0.829829	0	0	0	0	1	0
PCSK9	-1.96647	0.499281	0	1	1	0	0	0
USP24	0.0116995	0.689507	6504	6793	5814	6986	6238	7205
LOC100507634	-0.384456	0.197858	45	41	30	33	27	34
MIR4422HG	NA	NA	0	0	0	0	0	0
MIR4422	NA	NA	0	0	0	0	0	0
LINC01753	NA	NA	0	0	0	0	0	0
LINC01755	NA	NA	0	0	0	0	0	0
LINC01767	0.417297	0.485365	5	10	7	11	11	9
PLPP3	-0.0758248	0.110863	1851	1946	1687	1846	1748	1919
LOC101929935	0.611166	0.617639	1	3	1	1	3	4
PRKAA2	0.351764	4.1564e-12	2085	2173	1797	3057	2403	2732
FYB2	0.273048	0.564383	12	14	10	17	14	15
C8A	NA	NA	0	0	0	0	0	0
C8B	-1.04658	0.797577	0	1	0	0	0	0
DAB1	0.89179	0.393866	2	1	3	6	3	3
DAB1-AS1	NA	NA	0	0	0	0	0	0
OMA1	-0.0591127	0.53319	361	378	321	378	313	389
TACSTD2	-0.940991	0.723394	2	0	0	0	0	1
MYSM1	0.0793267	0.0401108	2642	2721	2284	2951	2574	3041
JUN	0.0959431	0.00190824	8110	8034	7000	9150	8110	8947
LINC01135	-0.264829	0.755817	6	8	1	6	3	4
LINC01358	-0.0870202	0.865393	14	10	11	10	11	14
HSD52	NA	NA	0	0	0	0	0	0
FGGY	0.0908537	0.565685	146	141	114	183	133	136
MIR4711	NA	NA	0	0	0	0	0	0
LOC101926944	0.59661	0.772318	0	2	0	1	2	0
HOOK1	1.34551	0.551091	0	0	1	1	0	2
CYP2J2	-0.169665	0.194793	213	214	185	178	168	232
C1orf87	1.87856	0.546824	0	0	0	0	2	0
LINC01748	0.733333	0.0071669	34	41	24	61	59	53
LOC101926964	-1.04658	0.792298	0	0	1	0	0	0
NFIA-AS2	NA	NA	0	0	0	0	0	0
NFIA	-0.286418	0.000630946	631	680	480	543	484	523
NFIA-AS1	-0.0848105	0.977955	1	0	0	0	0	1
MGC34796	-0.0848112	0.97686	0	0	1	0	1	0
TM2D1	0.0205534	0.722321	1041	1068	900	1109	1006	1118
PATJ	-0.00291483	0.956482	1305	1320	1149	1411	1219	1363
MIR12132	0.74892	0.780498	0	1	0	0	0	2
MIR3116-1	NA	NA	0	0	0	0	0	0
MIR3116-2	NA	NA	0	0	0	0	0	0
L1TD1	NA	NA	0	0	0	0	0	0
KANK4	0.910605	0.33068	4	2	2	10	3	3
USP1	-0.0306048	0.371563	4066	4027	3479	4091	3622	4302
DOCK7	-0.0331782	0.319348	4401	4545	3931	4653	4000	4699
ANGPTL3	-0.187772	0.787688	11	4	8	7	2	13
ATG4C	-0.100018	0.312169	444	463	355	489	336	424
LINC01739	NA	NA	0	0	0	0	0	0
LINC00466	0.441616	0.823865	1	0	1	2	0	1
FOXD3-AS1	0.21633	0.604323	12	23	18	28	13	25
FOXD3	0.819674	0.0637253	10	11	15	18	21	29
MIR6068	NA	NA	0	0	0	0	0	0
ALG6	-0.0944123	0.263956	536	628	512	608	456	605
ITGB3BP	-0.095145	0.223045	555	616	505	574	486	605
EFCAB7	0.0873899	0.441656	280	243	230	313	241	296
DLEU2L	0.0177225	0.963711	18	21	21	26	15	24
PGM1	-0.00953121	0.782313	4655	4710	4135	5046	4232	4956
ROR1	0.18676	0.0172282	499	541	437	597	537	648
ROR1-AS1	-0.136327	0.839521	8	9	4	6	7	7
UBE2U	2.46469	0.358462	0	0	0	0	3	0
CACHD1	0.154519	0.00684535	1285	1395	1027	1471	1349	1541
MIR4794	NA	NA	0	0	0	0	0	0
RAVER2	0.0123932	0.82531	1189	1321	1049	1330	1119	1357
JAK1	0.0696179	0.0191337	6108	6347	5401	6910	6007	6953
LINC01359	0.268116	0.667591	10	3	10	13	6	11
MIR3671	0.425329	0.597488	5	4	3	8	5	4
MIR101-1	-0.0232222	0.991801	2	0	0	1	1	0
AK4	0.0967528	0.0268728	2445	2480	2217	2708	2395	3012
DNAJC6	-0.1077	0.0264526	1667	1718	1453	1617	1408	1739
LEPR	0.116925	0.438284	136	133	112	155	130	153
LEPROT	5.79564e-05	0.998844	2819	2843	2349	2945	2614	2923
PDE4B	0.157571	0.00398148	1397	1467	1333	1807	1475	1691
PDE4B-AS1	NA	NA	0	0	0	0	0	0
SGIP1	0.10295	0.331995	275	279	247	296	287	329
MIR3117	0.547633	0.783177	1	1	0	2	1	0
TCTEX1D1	NA	NA	0	0	0	0	0	0
INSL5	0.876976	0.829829	0	0	0	0	1	0
WDR78	-0.0768343	0.826517	30	33	22	37	15	34
MIER1	-0.0214031	0.589653	2790	2876	2333	2845	2569	2930
SLC35D1	0.0649369	0.153569	1914	1943	1674	2085	1931	2112
C1orf141	NA	NA	0	0	0	0	0	0
IL23R	1.80845	0.541145	0	0	0	1	1	0
IL12RB2	-0.111597	0.736326	28	27	31	33	23	29
SERBP1	-0.0151028	0.554583	17693	17255	14900	17752	15962	18569
GADD45A	0.068974	0.0936062	3266	3058	2712	3443	3135	3462
GNG12	-0.211518	1.2693e-15	9902	10321	8670	9070	8003	9381
GNG12-AS1	0.113664	0.501812	100	128	95	124	104	143
DIRAS3	-0.209567	0.655346	16	14	16	9	18	15
WLS	0.0937536	0.00147573	11771	12111	10465	12829	12161	13850
MIR1262	-0.593025	0.354264	11	9	7	5	5	9
RPE65	-0.122909	0.502424	97	100	83	94	77	102
DEPDC1	-0.33393	2.25517e-07	1778	1792	1395	1547	1306	1305
DEPDC1-AS1	-0.228376	0.678636	8	12	14	6	11	14
LINC01707	-0.0848109	0.977395	0	0	1	0	0	1
LINC01758	NA	NA	0	0	0	0	0	0
LRRC7	-0.456156	0.627844	3	8	2	2	2	6
PIN1P1	NA	NA	0	0	0	0	0	0
LRRC40	-0.105293	0.141686	698	701	603	692	567	717
SRSF11	-0.0036066	0.904473	7079	7444	6420	7698	6596	7882
ANKRD13C	0.0936133	0.0321656	2029	2013	1699	2236	1940	2319
HHLA3	-0.101503	0.529415	128	136	105	113	114	137
CTH	0.318736	1.11757e-05	690	686	603	914	719	993
LINC01788	0.418669	0.647795	7	2	1	5	4	5
PTGER3	0.730152	0.00112056	51	49	45	101	67	88
ZRANB2-AS1	0.118311	0.383749	181	161	158	186	170	221
ZRANB2	0.0924286	0.00372777	5366	5401	4566	5962	5119	6262
MIR186	0.261351	0.292416	41	54	50	67	64	53
ZRANB2-AS2	0.851965	0.126219	9	7	6	10	14	18
NEGR1	-0.275978	0.0441943	206	197	172	193	132	180
NEGR1-IT1	NA	NA	0	0	0	0	0	0
LINC01360	-0.00445746	0.991406	15	26	14	19	16	23
LINC02238	1.84392	0.375036	0	1	0	2	2	0
LRRIQ3	-0.445734	0.114957	41	47	43	32	34	36
FPGT-TNNI3K	-0.0848109	0.977395	0	0	1	0	0	1
FPGT	-0.0960249	0.233015	581	598	471	600	481	554
TNNI3K	NA	NA	0	0	0	0	0	0
LRRC53	NA	NA	0	0	0	0	0	0
ERICH3	-0.123037	0.740998	27	24	17	24	19	23
ERICH3-AS1	NA	NA	0	0	0	0	0	0
CRYZ	-0.0872806	0.0641888	1780	1749	1552	1755	1520	1800
TYW3	0.0799799	0.080866	2253	2195	1787	2401	2051	2533
LHX8	0.0235966	0.730571	830	823	674	903	773	827
SLC44A5	0.206901	0.0701316	245	268	233	339	240	338
ACADM	-0.0280401	0.657588	923	924	841	955	813	1034
DLSTP1	-0.28981	0.281447	59	56	36	50	30	51
RABGGTB	0.0343587	0.438998	2564	2419	2229	2602	2387	2851
SNORD45C	0.209716	0.302805	74	77	58	78	77	101
SNORD45A	-0.0241199	0.903162	97	84	88	91	69	123
SNORD45B	0.0462174	0.834061	63	62	59	63	60	79
MSH4	-0.964485	0.364465	4	2	5	1	3	2
ASB17	NA	NA	0	0	0	0	0	0
LOC101927342	NA	NA	0	0	0	0	0	0
ST6GALNAC3	-0.0427216	0.730569	242	219	186	236	214	214
LINC02567	NA	NA	0	0	0	0	0	0
ST6GALNAC5	0.427125	0.0477014	54	68	52	96	72	80
MIR7156	NA	NA	0	0	0	0	0	0
PIGK	-0.0410965	0.483157	1001	1050	893	1042	911	1082
AK5	-0.0969601	0.226365	657	577	525	566	544	633
ZZZ3	0.074918	0.154342	1372	1447	1268	1636	1343	1592
USP33	0.0560151	0.224036	1761	1813	1490	1895	1685	1999
MIGA1	0.100102	0.129384	789	789	744	908	787	950
NEXN-AS1	0.468972	0.086839	35	35	33	56	49	46
NEXN	0.285138	4.35854e-06	871	845	739	1118	975	1077
FUBP1	0.0194339	0.56757	4983	4820	4213	5158	4475	5442
DNAJB4	-0.0236736	0.71297	962	899	774	948	860	936
GIPC2	0.955871	0.419614	4	1	0	3	4	3
MGC27382	0.971186	0.515828	2	1	0	2	3	1
PTGFR	1.10422	0.00297752	16	13	17	41	25	40
IFI44L	-0.132109	0.00392613	2675	2702	2404	2759	2216	2564
IFI44	-0.0954404	0.0332381	2056	2150	1800	2104	1805	2049
ADGRL4	NA	NA	0	0	0	0	0	0
LINC01781	NA	NA	0	0	0	0	0	0
ADGRL2	-0.124523	0.00522084	2669	2870	2287	2479	2330	2794
LOC101927434	NA	NA	0	0	0	0	0	0
LINC01362	-1.89693	0.554008	2	0	0	0	0	0
LINC01361	0.876976	0.829829	0	0	0	0	1	0
LINC01712	NA	NA	0	0	0	0	0	0
LINC01725	-0.0848106	0.97784	1	0	0	1	0	0
LOC101927560	NA	NA	0	0	0	0	0	0
TTLL7	-0.0640573	0.325615	819	859	754	872	727	871
PRKACB	-0.0435016	0.317866	2081	2183	1826	2155	1860	2253
SAMD13	0.225794	0.637449	19	13	9	25	9	17
UOX	1.39705	0.518694	0	1	0	1	1	1
DNASE2B	-1.00922	0.679666	1	0	1	0	1	0
RPF1	0.000250079	0.99697	879	843	735	845	823	935
GNG5	-0.0709694	0.177239	1331	1363	1147	1298	1192	1385
SPATA1	0.182876	0.731877	7	13	10	11	13	12
CTBS	-0.00139527	0.984444	841	785	672	847	786	794
LINC01461	NA	NA	0	0	0	0	0	0
LINC01555	-1.04658	0.792298	0	0	1	0	0	0
SSX2IP	0.109166	0.0991084	913	954	710	996	862	1085
LPAR3	0.626695	0.684064	1	0	2	2	2	1
MCOLN2	0.832051	3.12211e-08	101	116	109	198	178	242
MCOLN3	0.432303	0.00969837	103	113	76	141	120	156
WDR63	-0.0389899	0.890624	40	42	37	53	34	36
MIR4423	NA	NA	0	0	0	0	0	0
SYDE2	0.0607916	0.7046	136	121	123	123	134	164
C1orf52	0.0197476	0.788833	630	601	545	655	581	674
BCL10	-0.0869638	0.274611	547	581	530	572	479	609
LOC646626	-2.77804	0.111058	1	4	2	0	1	0
DDAH1	-0.0114205	0.922293	231	278	227	243	244	287
CCN1	0.326957	0.0052485	4274	4086	4180	5152	5064	6569
ZNHIT6	0.15778	0.013656	999	913	834	1141	1021	1083
COL24A1	0.183453	0.115741	222	221	189	271	227	263
ODF2L	0.179376	0.00448873	828	860	772	1021	864	1075
MIR7856	2.35936	0.330232	0	0	0	1	1	1
CLCA2	0.213796	0.676463	13	12	7	13	13	13
CLCA1	-1.524	0.524153	3	0	0	1	0	0
CLCA4	NA	NA	0	0	0	0	0	0
CLCA4-AS1	-0.548138	0.498988	5	4	9	2	8	3
CLCA3P	0.522501	0.494127	4	4	6	8	2	12
SH3GLB1	0.0612401	0.184454	1737	1775	1574	1942	1693	1997
SELENOF	0.0692102	0.0451945	4027	3932	3429	4302	3866	4499
HS2ST1	0.124592	0.000308991	3904	3904	3304	4433	3809	4607
LINC01140	0.21753	0.578143	16	22	17	21	19	28
LINC02801	NA	NA	0	0	0	0	0	0
LMO4	-0.121916	0.0601738	893	867	774	814	758	898
LINC01364	-1.96647	0.499281	0	1	1	0	0	0
PKN2-AS1	0.467101	0.541409	4	6	3	7	5	7
PKN2	-0.0115012	0.802261	1970	1919	1644	2018	1714	2091
GTF2B	0.00889499	0.919272	509	459	407	464	458	544
KYAT3	-0.0571746	0.584239	306	323	271	339	274	304
RBMXL1	-0.0872796	0.21162	702	723	646	720	613	737
GBP3	0.0815927	0.628684	129	102	127	152	118	134
GBP1	0.187811	0.00428059	744	794	689	900	803	990
GBP2	0.0994341	0.0348082	2000	1941	1712	2308	1867	2255
GBP7	NA	NA	0	0	0	0	0	0
GBP4	0.158378	0.181743	246	219	188	272	243	256
GBP5	0.095373	0.879871	4	10	9	10	10	6
LOC729930	NA	NA	0	0	0	0	0	0
GBP6	0.374085	0.709161	2	4	2	2	3	6
GBP1P1	0.126655	0.73138	21	24	19	20	24	30
LRRC8B	-0.0258062	0.77454	411	436	337	421	376	434
LRRC8C-DT	0.109419	0.723637	37	28	35	31	46	37
LRRC8C	0.372619	4.90458e-11	1073	1138	926	1516	1229	1566
LRRC8D	0.121765	0.0641628	786	883	697	957	835	934
GEMIN8P4	-0.677802	0.0235672	51	40	49	37	19	38
ZNF326	-0.0257147	0.622209	1456	1434	1271	1496	1360	1475
SNORD3G	NA	NA	0	0	0	0	0	0
BARHL2	NA	NA	0	0	0	0	0	0
LINC02609	0.0225973	0.877515	154	141	134	165	145	152
LINC01763	3.35381	0.0822302	0	0	0	1	2	3
ZNF644	-0.00635605	0.89767	1472	1527	1282	1542	1363	1614
HFM1	-0.770296	0.302182	9	7	7	5	8	1
CDC7	-0.0879856	0.215424	748	701	668	734	629	753
TGFBR3	0.0580786	0.515557	476	555	396	556	501	511
BRDT	-0.0367149	0.987068	2	0	0	0	1	1
EPHX4	0.159698	0.541588	46	53	34	47	58	51
SETSIP	0.543864	0.482085	8	1	5	11	4	7
BTBD8	0.177355	0.625827	26	19	20	31	23	24
KIAA1107	0.118438	0.541256	80	87	70	106	76	91
C1orf146	1.22663	0.468618	1	0	1	1	2	2
GLMN	0.0977546	0.281564	390	378	339	440	386	430
RPAP2	0.0800677	0.296277	553	576	467	599	538	651
GFI1	0.464396	0.336486	8	15	11	21	12	17
EVI5	0.0950352	0.157228	793	761	627	850	749	868
RPL5	0.0052248	0.864579	9900	9557	8668	10079	9112	10771
DIPK1A	0.228512	3.69901e-06	1415	1490	1286	1796	1536	1881
SNORD21	-0.142614	0.778308	16	13	9	10	15	11
SNORA66	-0.36195	0.584086	5	11	8	7	4	9
MTF2	-0.0760542	0.25176	799	826	673	789	686	836
TMED5	0.0989312	0.0213628	3000	3060	2592	3196	2940	3696
CCDC18	0.00544024	0.960132	276	270	235	279	245	308
CCDC18-AS1	0.0854696	0.58045	125	150	140	182	130	157
DR1	-0.0382079	0.392209	1975	2041	1666	1998	1773	2092
FNBP1L	-0.131078	0.0108941	1639	1630	1379	1614	1296	1594
BCAR3	0.326975	1.18327e-09	1105	1120	1002	1482	1285	1530
BCAR3-AS1	0.137897	0.765448	17	10	16	19	10	22
MIG7	0.12752	0.639796	37	41	49	53	36	60
MIR760	0.93318	0.534901	1	2	0	3	1	2
DNTTIP2	0.0850711	0.07906	2317	2199	1857	2507	2039	2630
GCLM	0.190028	1.41687e-08	4152	4371	3788	5125	4482	5297
ABCA4	-0.154142	0.529937	52	59	49	46	53	53
ARHGAP29	0.06256	0.289303	970	1019	841	1072	932	1130
ABCD3	-0.0832053	0.0679054	2055	2053	1825	2059	1734	2156
F3	-0.0501105	0.257603	2063	2058	1762	2030	1871	2119
MIR12133	0.876976	0.829829	0	0	0	0	0	1
SLC44A3-AS1	-0.0580154	0.835981	43	49	33	42	48	36
MIR378G	-0.933865	0.710972	1	1	0	0	0	1
SLC44A3	-0.22602	0.307457	76	66	70	79	53	61
CNN3	0.0506072	0.191942	2876	2983	2534	3098	2762	3362
LOC729970	0.179034	0.669426	21	14	14	23	15	21
ALG14	0.00742675	0.955482	183	181	161	191	157	213
ALG14-AS1	-0.121908	0.944105	0	1	2	1	1	1
TLCD4	0.771927	1.79419e-25	675	727	605	1390	988	1266
TLCD4-RWDD3	0.611247	0.0832584	25	21	15	34	24	41
LOC101928118	0.787198	0.143854	11	6	7	18	12	14
RWDD3	0.0987008	0.459083	182	182	156	212	191	186
LINC01760	NA	NA	0	0	0	0	0	0
LINC01650	NA	NA	0	0	0	0	0	0
LINC01761	NA	NA	0	0	0	0	0	0
LINC02607	NA	NA	0	0	0	0	0	0
LINC02790	NA	NA	0	0	0	0	0	0
LINC01787	-1.56671	0.461934	1	1	1	0	1	0
PTBP2	-0.0658926	0.538708	326	327	239	310	261	331
DPYD	0.0026552	0.973097	530	541	495	585	498	583
DPYD-AS1	0.486843	0.798504	0	1	1	1	1	1
DPYD-AS2	2.37107	0.354395	0	0	0	2	1	0
LINC01930	-0.380065	0.125536	50	65	61	43	44	57
MIR137HG	3.10963	0.125125	0	0	0	2	2	1
MIR2682	-2.52235	0.317789	0	2	1	0	0	0
MIR137	NA	NA	0	0	0	0	0	0
LINC01776	3.08292	0.134294	0	0	0	3	1	1
SNX7	-0.0350953	0.506069	1377	1396	1129	1402	1202	1431
PLPPR5	0.172564	0.8922	1	2	2	2	2	2
LOC100129620	0.876976	0.829829	0	0	0	0	0	1
PLPPR4	0.626115	0.000101081	102	102	83	174	132	164
LINC01708	0.876976	0.829829	0	0	0	0	1	0
MIR548N	-0.0884039	0.956487	2	2	0	1	0	3
PALMD	0.135392	0.920153	0	2	3	4	1	1
FRRS1	0.129343	0.0427168	955	1015	868	1212	923	1164
AGL	0.00277513	0.950417	2257	2473	2046	2521	2220	2451
SLC35A3	-0.000825457	0.99081	707	672	568	706	612	745
MFSD14A	0.0276902	0.511063	2363	2539	2055	2627	2267	2620
SASS6	-0.154971	0.0954934	446	539	391	425	388	496
TRMT13	0.0371189	0.64489	510	515	421	530	476	566
LRRC39	-0.133169	0.714052	34	27	16	30	20	24
DBT	-0.0553444	0.376034	1013	1035	883	1100	860	1034
RTCA-AS1	-0.394078	0.345785	28	17	16	17	16	16
RTCA	0.0452332	0.400348	1328	1260	1137	1372	1246	1459
MIR553	-0.787228	0.332021	9	4	5	4	4	3
CDC14A	-0.145423	0.336972	149	144	126	130	131	140
GPR88	0.329077	0.841156	0	2	1	2	1	1
LINC01349	NA	NA	0	0	0	0	0	0
VCAM1	-0.0773123	0.0870752	2241	2224	1859	2257	1927	2165
EXTL2	-0.0256209	0.673161	954	1013	824	982	907	1014
SLC30A7	0.0363954	0.452983	1562	1682	1416	1759	1511	1800
DPH5	-0.0571876	0.475061	618	617	591	695	526	647
LOC102606465	0.00584992	0.968833	141	168	117	155	130	168
LOC101928370	0.970837	0.516494	1	2	0	1	3	2
S1PR1	0.0902035	0.595388	120	119	105	123	144	119
LINC01307	NA	NA	0	0	0	0	0	0
OLFM3	0.0634063	0.732375	92	87	84	94	99	98
DNAJA1P5	-0.940991	0.723394	2	0	0	0	0	1
COL11A1	-0.0111511	0.913081	324	365	275	334	295	385
LOC101928436	0.969118	0.589761	1	1	0	1	2	1
RNPC3	-0.0185608	0.862149	276	293	275	301	261	324
AMY2B	0.125563	0.653948	33	41	37	47	35	47
ACTG1P4	-0.815704	0.46152	2	6	2	3	1	2
AMY2A	NA	NA	0	0	0	0	0	0
AMY1C	NA	NA	0	0	0	0	0	0
AMY1A	NA	NA	0	0	0	0	0	0
AMY1B	NA	NA	0	0	0	0	0	0
LOC100129138	0.0483894	0.819486	67	68	64	82	60	77
LINC01676	NA	NA	0	0	0	0	0	0
LINC01677	NA	NA	0	0	0	0	0	0
LINC01661	NA	NA	0	0	0	0	0	0
PRMT6	-0.089872	0.118853	1408	1395	1217	1470	1220	1313
NTNG1	-0.0106113	0.936135	194	244	165	208	211	212
VAV3	-0.0234676	0.594311	2107	2246	1814	2219	1909	2304
MIR7852	NA	NA	0	0	0	0	0	0
VAV3-AS1	NA	NA	0	0	0	0	0	0
SLC25A24	0.0212741	0.66106	1770	1676	1496	1860	1581	1881
NBPF4	NA	NA	0	0	0	0	0	0
NBPF6	NA	NA	0	0	0	0	0	0
FAM102B	-0.0546812	0.551198	456	414	371	460	388	418
HENMT1	0.876976	0.829829	0	0	0	0	1	0
PRPF38B	0.0531119	0.189162	3027	2858	2541	3193	2850	3223
FNDC7	1.25744	0.466417	1	1	0	3	1	1
STXBP3	0.0285654	0.667897	1055	947	814	1068	958	1012
AKNAD1	0.229778	0.649073	12	13	8	12	11	18
SPATA42	-0.934631	0.706717	1	1	0	0	1	0
GPSM2	-0.1183	0.10474	733	717	611	719	629	662
CLCC1	-0.00313366	0.958113	981	985	847	1016	884	1078
WDR47	0.00816634	0.91636	608	647	476	628	550	664
TAF13	0.123011	0.026202	1290	1201	1094	1413	1292	1433
TMEM167B	-0.0191599	0.697229	1775	1701	1553	1860	1545	1866
SCARNA2	-0.247828	0.585073	29	23	7	15	14	23
C1orf194	0.265436	0.72927	3	4	7	5	7	6
KIAA1324	0.0982176	0.591284	82	104	84	102	89	116
SARS1	0.154417	5.72781e-05	4496	4373	4009	5406	4414	5419
CELSR2	-0.0170127	0.827401	575	648	494	640	525	633
PSRC1	-0.260578	0.00153049	672	634	561	584	542	522
MYBPHL	-1.12714	0.562637	3	0	1	0	0	2
SORT1	0.536895	3.56255e-16	659	702	597	990	928	1094
PSMA5	0.0433536	0.214018	4223	4065	3569	4432	3920	4606
SYPL2	0.0353342	0.830928	127	119	110	139	97	153
ATXN7L2	-0.143502	0.278905	191	205	190	178	191	193
CYB561D1	0.00710816	0.917832	785	748	678	831	674	856
AMIGO1	-0.0609029	0.75905	80	88	73	78	86	80
GPR61	-1.04658	0.797577	1	0	0	0	0	0
GNAI3	0.0394433	0.279585	3781	3790	3295	3960	3548	4343
MIR197	NA	NA	0	0	0	0	0	0
GNAT2	-0.186369	0.435419	53	64	58	53	44	67
AMPD2	-0.0553593	0.14152	3469	3736	3121	3542	3277	3709
GSTM4	0.064982	0.30688	879	865	745	986	832	942
GSTM2	-0.0321534	0.870679	76	80	83	85	73	91
GSTM1	2.14032	0.258254	1	0	0	1	2	2
GSTM5	0.876976	0.829829	0	0	0	1	0	0
GSTM3	0.146719	0.000944025	2352	2362	2065	2816	2272	2887
EPS8L3	0.357593	0.828766	1	2	0	1	1	2
CSF1	0.715021	3.37267e-53	2590	2685	2302	4157	4078	4955
AHCYL1	0.0236962	0.41871	7670	8068	6949	8527	7338	8608
STRIP1	0.000225672	0.997001	959	1007	852	993	927	1067
ALX3	0.0215994	0.900031	116	105	87	108	102	121
LINC01397	-0.15941	0.826846	5	6	7	4	8	5
UBL4B	2.31265	0.374463	0	0	0	2	0	1
SLC6A17	-0.148307	0.382517	130	126	92	110	111	110
LINC02586	-1.04658	0.797577	1	0	0	0	0	0
KCNC4	0.0733475	0.56207	185	230	211	244	205	252
RBM15-AS1	-0.510428	0.145275	24	41	28	27	22	20
RBM15	-0.0285941	0.656334	885	903	735	860	804	956
SLC16A4	0.0726423	0.0955828	2294	2321	1947	2619	2147	2553
LAMTOR5	0.0738355	0.0790556	2565	2443	2228	2769	2476	2834
LAMTOR5-AS1	0.125051	0.884691	5	3	4	2	4	8
PROK1	-2.47632	0.333264	2	1	0	0	0	0
CYMP	NA	NA	0	0	0	0	0	0
CYMP-AS1	NA	NA	0	0	0	0	0	0
KCNA10	NA	NA	0	0	0	0	0	0
KCNA2	-0.416506	0.0341783	111	121	78	91	84	69
KCNA3	-1.26263	0.302762	4	2	3	2	1	1
CD53	-1.39705	0.0629421	4	12	11	3	3	5
LRIF1	1.93699	0.0936417	0	3	1	1	7	8
DRAM2	-0.0534	0.49336	750	662	560	730	584	700
CEPT1	-0.0925302	0.170855	792	798	700	763	727	785
DENND2D	-1.06348	0.102855	8	17	7	5	6	5
CHI3L2	-0.0829025	0.955767	2	1	1	2	1	1
CHIAP2	NA	NA	0	0	0	0	0	0
CHIA	NA	NA	0	0	0	0	0	0
PIFO	0.471152	0.319358	17	15	6	13	20	22
PGBP	NA	NA	0	0	0	0	0	0
OVGP1	-0.150638	0.78682	14	6	13	15	7	10
WDR77	-0.0106893	0.82264	1680	1701	1429	1713	1513	1837
ATP5PB	-0.0107614	0.762227	4458	4353	3821	4551	3914	4847
C1orf162	-1.06686	0.192359	5	11	4	4	3	3
TMIGD3	NA	NA	0	0	0	0	0	0
ADORA3	NA	NA	0	0	0	0	0	0
RAP1A	0.136814	0.00644758	1779	1615	1485	1960	1715	2017
LINC01160	0.440443	0.280738	12	18	17	21	20	27
LOC107985184	0.97851	0.00296809	19	21	19	40	42	41
INKA2	0.0146725	0.787353	1221	1218	1031	1248	1147	1319
INKA2-AS1	-0.390585	0.394542	16	24	11	15	11	15
LOC101928718	1.31339	0.354159	0	2	1	5	1	2
DDX20	-0.0584574	0.388143	763	762	686	774	663	818
KCND3	-0.253013	0.759704	7	5	3	3	7	3
KCND3-IT1	NA	NA	0	0	0	0	0	0
KCND3-AS1	NA	NA	0	0	0	0	0	0
LINC01750	-1.89693	0.554008	2	0	0	0	0	0
CTTNBP2NL	0.00692893	0.906159	1164	1229	997	1318	1076	1215
MIR4256	2.10145	0.294331	0	0	1	0	1	4
WNT2B	0.153672	0.434202	128	116	97	192	99	112
ST7L	-0.0920816	0.487171	203	209	164	211	182	178
CAPZA1	-0.0890241	0.0182073	3500	3573	2952	3414	2942	3640
MOV10	0.010777	0.778163	2771	2859	2409	2920	2607	3059
RHOC	-0.0263876	0.478474	3575	3515	3042	3700	3214	3630
PPM1J	-0.784389	0.27285	8	10	5	4	5	5
TAFA3	-0.956633	0.42955	5	2	2	2	0	3
LINC01356	-1.04658	0.792298	0	0	1	0	0	0
MIR11399	NA	NA	0	0	0	0	0	0
SLC16A1	0.153221	7.80546e-05	3202	3210	2643	3690	3122	3867
AKR7A2P1	-0.102123	0.853187	10	10	11	9	7	15
SLC16A1-AS1	0.0892056	0.734103	42	45	41	56	38	51
LRIG2-DT	-0.164239	0.749051	13	11	12	13	12	9
LRIG2	-0.0169447	0.860783	418	454	320	444	345	459
LOC643441	-1.04658	0.797577	0	1	0	0	0	0
MAGI3	0.182906	0.0185024	506	575	494	652	578	667
PHTF1	-0.0538987	0.349852	1128	1159	942	1169	972	1156
RSBN1	0.0944683	0.34707	307	319	276	335	307	380
AP4B1-AS1	-0.0449848	0.930789	13	12	9	11	9	15
PTPN22	-0.439751	0.402828	12	13	13	9	7	14
BCL2L15	-0.788063	0.389577	9	4	2	2	4	3
AP4B1	-0.0446618	0.726253	212	190	192	218	183	211
DCLRE1B	-0.121768	0.33166	249	279	183	232	228	228
HIPK1-AS1	-1.08002	0.473944	0	4	2	1	1	1
HIPK1	-0.118789	0.00346076	2616	2786	2294	2571	2313	2624
OLFML3	-0.282908	0.0727171	149	147	116	112	116	130
SYT6	-0.0848108	0.977453	0	1	0	0	1	0
TRIM33	0.0500504	0.387705	1254	1316	993	1304	1172	1428
BCAS2	0.066931	0.362592	677	673	622	717	645	834
DENND2C	0.468234	0.0603845	41	54	34	59	64	65
AMPD1	NA	NA	0	0	0	0	0	0
NRAS	-0.00535821	0.886779	3218	3231	2814	3375	2884	3538
CSDE1	0.0177455	0.489217	13601	13918	11899	14478	12572	15302
SIKE1	-0.0221208	0.722693	1000	929	811	977	859	1025
SYCP1	NA	NA	0	0	0	0	0	0
TSHB	NA	NA	0	0	0	0	0	0
TSPAN2	-0.286367	0.45892	25	23	19	23	19	16
NGF-AS1	NA	NA	0	0	0	0	0	0
NGF	0.876976	0.829829	0	0	0	0	0	1
VANGL1	-0.157443	0.0114476	958	985	798	876	806	920
CASQ2	NA	NA	0	0	0	0	0	0
NHLH2	NA	NA	0	0	0	0	0	0
LINC01649	-0.0848109	0.977288	0	0	1	1	0	0
LOC101928977	0.545724	0.784509	0	2	0	1	1	1
SLC22A15	0.362145	0.0242681	126	127	134	201	126	206
MAB21L3	-0.0353676	0.933892	14	23	15	18	13	23
ATP1A1	-0.0099003	0.728371	7936	8302	7114	8312	7474	8814
ATP1A1-AS1	-0.0123079	0.968276	48	39	25	44	44	28
LINC01762	NA	NA	0	0	0	0	0	0
CD58	-0.016401	0.906919	171	153	157	173	158	174
MIR548AC	-1.93071	0.352297	2	2	0	0	1	0
IGSF3	-0.2096	0.00039141	1260	1337	1070	1191	1055	1108
MIR320B1	NA	NA	0	0	0	0	0	0
C1orf137	NA	NA	0	0	0	0	0	0
CD2	NA	NA	0	0	0	0	0	0
PTGFRN	0.243912	1.32397e-15	6045	6087	5272	7675	6615	7564
CD101	0.270031	0.205589	72	71	51	83	88	75
LOC101929099	0.536495	0.51305	5	3	3	6	4	7
TTF2	-0.0686308	0.3479	652	732	615	719	616	686
MIR942	-1.88819	0.527141	1	1	0	0	0	0
TRIM45	0.0319003	0.839413	122	134	111	138	129	130
VTCN1	-1.06331	0.586196	3	1	0	2	0	0
LINC01525	NA	NA	0	0	0	0	0	0
MAN1A2	-0.00818827	0.817043	3598	3766	3110	3769	3383	3881
LOC100996263	NA	NA	0	0	0	0	0	0
TENT5C	0.154771	0.0760827	472	418	380	536	442	522
GDAP2	0.0594197	0.299406	1099	1182	1001	1258	1049	1325
WDR3	0.119359	0.0055487	2736	2665	2371	2943	2692	3327
SPAG17	0.166365	0.653184	22	24	17	31	19	25
TBX15	-1.37167	0.416878	2	2	1	1	1	0
LOC105378933	1.7916	0.547008	0	0	0	0	1	1
WARS2	0.0442412	0.610166	459	470	379	458	435	536
WARS2-IT1	-0.864046	0.397251	6	4	2	2	1	4
WARS2-AS1	-0.0359908	0.650793	575	612	462	595	492	617
LINC01780	0.876976	0.829829	0	0	0	0	0	1
HAO2	0.876976	0.829829	0	0	0	1	0	0
HAO2-IT1	NA	NA	0	0	0	0	0	0
HSD3B2	-2.58723	0.296669	1	0	2	0	0	0
HSD3B1	0.64172	0.694876	2	1	0	2	0	3
HSD3BP4	0.161693	0.254761	147	195	150	192	163	230
LINC00622	-0.241092	0.273036	59	106	80	78	67	75
ZNF697	0.0610676	0.308047	1003	1006	896	1059	1018	1135
PHGDH	0.018382	0.675052	5119	5223	4380	5877	4449	5512
HMGCS2	0.806782	0.178323	6	7	6	9	14	12
REG4	-1.00975	0.683574	1	0	1	0	0	1
NBPF7	-1.04658	0.797577	0	1	0	0	0	0
NOTCH2NLC	0.13689	0.448399	99	103	75	123	96	103
ADAM30	0.876976	0.829829	0	0	0	1	0	0
NOTCH2	0.0176016	0.531847	8296	8662	7099	8764	7836	9200
NOTCH2NLR	NA	NA	0	0	0	0	0	0
FAM72B	-0.470948	0.00121801	206	172	173	136	143	142
H3P4	0.113103	0.74386	36	25	18	37	27	26
H2BP1	0.952311	0.114232	4	7	7	15	12	10
LOC100996318	0.784226	0.380308	3	1	5	5	3	9
FCGR1B	-1.04658	0.792298	0	0	1	0	0	0
SRGAP2-AS1	0.381437	0.599946	5	3	7	9	6	6
SRGAP2C	0.876976	0.829829	0	0	0	0	1	0
SRGAP2B	NA	NA	0	0	0	0	0	0
SRGAP2D	-0.0149142	0.911946	194	238	154	218	169	227
EMBP1	-0.385715	0.321054	22	27	20	24	15	17
ANKRD20A12P	-0.066967	0.643575	200	157	139	169	146	187
LOC102723769	0.106106	0.534844	98	114	89	112	108	123
RNVU1-1	0.876976	0.829829	0	0	0	1	0	0
MIR6077	NA	NA	0	0	0	0	0	0
LOC100132057	0.648977	0.23317	7	8	9	15	13	12
RNVU1-3	NA	NA	0	0	0	0	0	0
LINC01138	0.00254704	0.992118	48	42	50	47	51	51
PPIAL4H	NA	NA	0	0	0	0	0	0
PPIAL4G	NA	NA	0	0	0	0	0	0
FAM72D	0.876976	0.829829	0	0	0	0	0	1
FAM72C	2.42327	0.181272	0	1	0	2	3	1
NBPF20	0.060764	0.941624	7	4	4	4	1	12
NBPF19	0.0875398	0.531977	179	191	201	207	175	267
LOC105369199	2.78013	0.105101	0	1	0	3	1	4
LINC00623	0.422531	0.59619	3	5	4	6	6	5
LINC00869	0.346876	0.51939	21	8	7	7	18	23
RNVU1-4	NA	NA	0	0	0	0	0	0
LOC100996720	0.798742	0.451858	3	2	1	4	3	4
PPIAL4C	NA	NA	0	0	0	0	0	0
PPIAL4A	NA	NA	0	0	0	0	0	0
NBPF8	0.0841547	0.194608	842	844	772	975	795	1000
PFN1P2	0.00760315	0.969503	89	90	73	93	64	113
NBPF9	-0.0223493	0.932294	43	45	42	50	40	46
LOC653513	0.642339	0.272451	8	5	8	14	10	11
LOC100996724	0.0782206	0.805512	30	38	29	27	30	52
PDE4DIP	0.0557399	0.39068	788	790	697	873	751	885
SEC22B2P	NA	NA	0	0	0	0	0	0
SEC22B3P	NA	NA	0	0	0	0	0	0
SEC22B	-0.0145164	0.826845	870	809	778	889	785	909
NOTCH2NLA	NA	NA	0	0	0	0	0	0
NOTCH2NLB	0.351612	0.0263664	134	122	99	190	135	155
NBPF25P	0.164792	0.442954	66	71	50	77	63	82
NBPF10	0.202075	0.174876	208	158	155	175	207	253
LINC01719	-0.238275	0.447197	38	32	30	27	27	36
RNVU1-6	-0.503488	0.324786	16	16	11	16	9	7
HJV	0.876976	0.829829	0	0	0	1	0	0
TXNIP	-0.219744	0.00127965	1118	1124	867	1055	838	931
POLR3GL	-0.166512	0.125273	362	342	284	366	266	301
ANKRD34A	0.135723	0.461431	84	112	96	112	122	105
LIX1L	-0.055554	0.30909	1245	1324	1052	1268	1120	1302
LIX1L-AS1	-0.104245	0.845986	15	12	7	12	13	8
RBM8A	-0.090701	0.0261056	2695	2657	2334	2612	2271	2778
GNRHR2	-0.0025609	0.994774	22	23	18	17	17	33
PEX11B	-0.196198	0.065383	327	294	278	291	249	293
ITGA10	0.419117	0.0665588	47	55	53	84	59	78
ANKRD35	0.840602	0.731935	0	0	1	1	1	0
PIAS3	-0.133183	0.0291537	1118	1168	993	1049	1039	1075
MIR6736	0.441616	0.823865	1	0	1	2	0	1
NUDT17	-0.0555059	0.752649	99	115	94	119	85	111
POLR3C	-0.0101686	0.881841	774	778	630	757	699	839
RNF115	0.116124	0.0409917	1078	1146	947	1229	1077	1340
CD160	0.0963678	0.878457	9	6	7	6	8	11
PDZK1	1.22158	0.0186731	4	12	7	21	15	21
GPR89A	0.0749138	0.580888	228	210	146	216	181	254
PDZK1P1	1.38688	0.535553	0	0	1	0	1	2
RNVU1-7	NA	NA	0	0	0	0	0	0
PDE4DIPP1	2.35936	0.330232	0	0	0	1	1	1
NBPF11	0.295671	0.0644697	119	114	104	140	124	176
LINC02805	NA	NA	0	0	0	0	0	0
NBPF12	0.0172983	0.922229	105	111	94	101	121	109
LOC728989	-0.136966	0.91983	1	1	3	1	1	3
RNVU1-8	0.245426	0.733332	5	6	5	4	8	8
NBPF13P	-1.04658	0.797577	1	0	0	0	0	0
PRKAB2	-0.125942	0.0300631	1205	1253	1078	1244	979	1219
CHD1L	0.0800252	0.0787007	1941	2129	1799	2211	2032	2334
PDIA3P1	0.00103989	0.985794	1069	1092	940	1078	1036	1174
FMO5	0.356636	0.243776	30	27	32	47	40	34
LINC00624	-0.204868	0.827695	2	6	3	3	4	3
BCL9	-0.0505922	0.351557	1405	1416	1129	1384	1184	1474
ACP6	0.0226782	0.861456	190	212	162	205	170	233
GJA5	-1.02594	0.511252	2	4	0	2	1	0
GJA8	NA	NA	0	0	0	0	0	0
GPR89B	0.00182535	0.99721	31	57	74	69	68	36
LOC101927468	0.876976	0.829829	0	0	0	0	0	1
MIR5087	-0.662944	0.740416	2	1	0	1	0	1
LOC100996740	-0.147617	0.410367	148	126	81	120	97	121
RNVU1-19	0.0754188	0.843546	21	19	21	24	25	19
NBPF26	0.0946097	0.233236	704	764	683	729	779	929
PPIAL4E	NA	NA	0	0	0	0	0	0
PPIAL4F	NA	NA	0	0	0	0	0	0
PPIAL4D	NA	NA	0	0	0	0	0	0
RNVU1-14	-0.336172	0.315314	30	28	34	30	20	28
NBPF14	0.277259	0.690931	5	7	5	6	5	11
NBPF15	0.141305	0.0800531	637	704	563	857	654	714
RNVU1-15	-0.529395	0.583513	4	2	6	1	3	5
LOC105371215	0.0282113	0.950218	16	13	15	15	12	21
LOC101927429	-0.264485	0.688516	10	8	5	7	8	5
LOC101060524	NA	NA	0	0	0	0	0	0
DRD5P2	NA	NA	0	0	0	0	0	0
LSP1P5	-0.055581	0.451629	704	678	648	701	600	777
RNVU1-17	NA	NA	0	0	0	0	0	0
LOC105369140	-0.909593	0.345834	4	5	5	6	1	1
LOC644634	-0.163042	0.432341	90	77	71	67	64	95
H2BP2	NA	NA	0	0	0	0	0	0
FCGR1CP	NA	NA	0	0	0	0	0	0
H3-2	0.0561448	0.953396	1	6	3	5	3	3
LINC01145	0.00413729	0.984907	60	71	59	63	64	75
RNVU1-20	-0.315606	0.708205	7	4	4	5	1	7
LOC101929798	NA	NA	0	0	0	0	0	0
H2BC18	-0.328003	0.393008	18	28	25	23	20	17
FCGR1A	-0.363262	0.713236	1	8	3	3	1	6
H3C13	-0.936088	0.242231	11	4	5	4	4	3
H4C14	NA	NA	0	0	0	0	0	0
H4C15	NA	NA	0	0	0	0	0	0
H3C14	NA	NA	0	0	0	0	0	0
H3C15	NA	NA	0	0	0	0	0	0
H2AC18	NA	NA	0	0	0	0	0	0
H2AC19	NA	NA	0	0	0	0	0	0
H2BC20P	-0.0534563	0.829017	47	56	50	50	44	63
H2BC21	0.138867	0.133228	433	436	343	516	446	448
H2AC20	-0.0983302	0.771165	31	39	22	37	32	21
H2AC21	-0.0733683	0.928224	8	5	2	3	4	8
BOLA1	-0.341394	0.287647	42	32	33	23	25	42
SV2A	0.0221884	0.536361	3782	3871	3337	4177	3582	4075
SF3B4	-0.0848503	0.0447557	2808	2923	2423	2651	2556	2934
MTMR11	-0.249748	0.0103696	369	415	333	357	305	333
OTUD7B	-0.00811252	0.853832	2181	2113	1921	2232	1988	2339
VPS45	0.0144913	0.819473	863	891	725	918	780	957
PLEKHO1	0.0934701	0.17326	738	703	604	779	709	824
LOC105371433	0.754183	0.579104	0	3	1	3	3	1
ANP32E	-0.130873	0.000481731	4570	4370	3745	4294	3767	4208
CA14	0.265225	0.460604	25	25	16	35	21	28
SNORD13C	-1.89693	0.554008	2	0	0	0	0	0
APH1A	-0.0472853	0.173858	4144	4112	3441	4110	3601	4287
C1orf54	0.0493074	0.901461	24	19	14	21	22	19
CIART	-0.186312	0.0985353	279	286	271	277	252	250
MRPS21	0.0315434	0.582493	1343	1222	1168	1396	1194	1465
PRPF3	0.0157325	0.766126	1641	1490	1382	1637	1457	1749
RPRD2	-0.0490661	0.32489	2026	2203	1682	1979	1883	2180
TARS2	0.0415107	0.541988	725	761	673	839	709	810
MIR6878	-0.933865	0.710972	1	1	0	0	0	1
ECM1	-0.0933434	0.0679274	1616	1807	1438	1687	1479	1659
FALEC	0.16195	0.654543	19	26	20	24	25	28
ADAMTSL4	-0.131334	0.135829	482	546	438	497	462	456
MIR4257	-0.0848433	0.921708	4	4	4	4	4	4
ADAMTSL4-AS1	-0.181701	0.524733	47	45	31	45	28	42
MCL1	0.0663748	0.0196831	11811	11592	10215	13042	11001	13336
ENSA	-0.0573654	0.111931	5179	4919	4344	5072	4571	5060
GOLPH3L	-0.0877867	0.220041	732	732	588	731	599	716
HORMAD1	2.74823	0.24161	0	0	0	0	1	3
CTSS	0.367685	0.0603141	74	70	64	105	82	98
CTSK	-0.155713	0.528227	46	58	56	52	45	56
ARNT	-0.0646422	0.23169	1227	1248	1054	1230	1083	1264
CTXND2	NA	NA	0	0	0	0	0	0
SETDB1	0.0545466	0.389583	965	1038	843	1151	933	1048
CERS2	0.0349282	0.292862	5294	5480	4715	5751	4948	6152
ANXA9	-0.0760866	0.540049	213	233	180	222	198	208
MINDY1	-0.000311887	0.997072	511	475	399	499	463	503
PRUNE1	-0.101042	0.188425	604	663	516	631	522	608
BNIPL	-0.512327	0.200946	26	26	17	22	15	14
C1orf56	0.064661	0.674996	146	142	111	149	151	140
CDC42SE1	0.0680103	0.0691408	3160	3119	2714	3498	2996	3505
MLLT11	-0.0269775	0.344422	7548	7632	6549	7781	6725	8123
GABPB2	-0.0115854	0.931855	238	227	206	271	238	194
SEMA6C	-0.0608072	0.734408	109	132	91	135	83	120
TNFAIP8L2	-0.0972003	0.913114	6	5	2	4	1	8
TNFAIP8L2-SCNM1	NA	NA	0	0	0	0	0	0
LYSMD1	0.0316449	0.770869	299	287	253	279	297	332
SCNM1	0.14778	0.618258	43	38	32	46	26	62
TMOD4	-0.0707088	0.860246	24	14	21	21	17	22
VPS72	-0.105281	0.0811388	1110	1079	890	1054	942	1033
PIP5K1A	0.0222819	0.542231	3245	3395	2853	3468	3155	3592
PSMD4	-0.0333056	0.347102	5785	5481	5013	5908	5108	5866
ZNF687-AS1	0.235902	0.580156	20	17	11	25	13	22
ZNF687	-0.030785	0.568865	1253	1384	1138	1353	1190	1374
PI4KB	0.0470322	0.229975	2670	2837	2341	2963	2615	3014
RFX5	-0.0242553	0.588021	2141	2221	1885	2330	1957	2226
GBAT2	-0.21063	0.534307	34	46	20	23	36	31
SELENBP1	0.319135	0.174795	66	42	53	80	60	74
PSMB4	-0.0305844	0.307698	6495	6503	5755	6732	5896	6852
POGZ	-0.04223	0.344887	2059	2182	1782	2135	1923	2135
CGN	0.274559	0.177622	63	71	74	84	82	102
TUFT1	0.129297	0.417884	117	116	105	130	123	139
MIR554	0.876976	0.829829	0	0	0	0	1	0
SNX27	-0.0584702	0.219243	1845	1786	1504	1792	1599	1832
CELF3	0.450327	0.528855	5	3	7	7	7	8
RIIAD1	-1.66969	0.471759	0	0	3	1	0	0
MRPL9	-0.0387043	0.516789	1020	1016	923	1037	954	1064
OAZ3	0.103942	0.832189	11	18	10	9	17	18
TDRKH	-0.221986	0.419786	52	44	40	33	46	44
TDRKH-AS1	-2.06051	0.172633	3	3	2	1	1	0
LINGO4	-0.0848109	0.977383	1	0	0	0	1	0
RORC	0.341138	0.554696	9	11	5	12	13	8
C2CD4D	1.72215	0.571403	0	0	0	1	0	1
C2CD4D-AS1	-0.586082	0.351342	10	8	10	5	5	10
THEM5	-0.67867	0.617553	1	3	2	1	1	2
THEM4	0.0515372	0.601567	345	368	273	357	331	393
S100A10	-0.16478	0.000681593	2522	2502	2155	2144	2160	2478
NBPF18P	0.767638	0.761734	0	1	0	1	0	1
S100A11	-0.0122642	0.767824	3664	3805	3360	3670	3583	4133
LOC100131107	NA	NA	0	0	0	0	0	0
TCHHL1	NA	NA	0	0	0	0	0	0
TCHH	-0.134811	0.614028	45	50	41	46	32	54
RPTN	-1.04658	0.797577	0	1	0	0	0	0
HRNR	0.520225	0.0291465	39	55	43	73	67	68
FLG	-0.0828957	0.305775	606	615	464	556	541	583
FLG-AS1	-0.222006	0.0628154	239	273	206	221	206	224
FLG2	-0.103948	0.824227	10	14	21	15	14	16
CRNN	2.30068	0.378576	0	0	0	1	0	2
LCE5A	-0.617177	0.755848	2	1	0	0	1	1
CRCT1	NA	NA	0	0	0	0	0	0
LCE3E	NA	NA	0	0	0	0	0	0
LCE3D	NA	NA	0	0	0	0	0	0
LCE3C	NA	NA	0	0	0	0	0	0
LCE3B	NA	NA	0	0	0	0	0	0
LCE3A	-1.04658	0.797577	1	0	0	0	0	0
LINC00302	NA	NA	0	0	0	0	0	0
LCE2D	NA	NA	0	0	0	0	0	0
LCE2C	NA	NA	0	0	0	0	0	0
LCE2B	NA	NA	0	0	0	0	0	0
LCE2A	NA	NA	0	0	0	0	0	0
LCE4A	NA	NA	0	0	0	0	0	0
C1orf68	0.876976	0.829829	0	0	0	1	0	0
KPRP	-0.921381	0.72924	0	2	0	1	0	0
LCE1F	NA	NA	0	0	0	0	0	0
LCE1E	-1.07962	0.675182	0	0	2	0	0	1
LCE1D	NA	NA	0	0	0	0	0	0
LCE1C	NA	NA	0	0	0	0	0	0
LCE1B	NA	NA	0	0	0	0	0	0
LCE1A	NA	NA	0	0	0	0	0	0
LCE6A	NA	NA	0	0	0	0	0	0
SMCP	-1.04658	0.792298	0	0	1	0	0	0
IVL	-2.58723	0.296669	1	0	2	0	0	0
SPRR4	NA	NA	0	0	0	0	0	0
SPRR1A	NA	NA	0	0	0	0	0	0
SPRR3	NA	NA	0	0	0	0	0	0
SPRR1B	NA	NA	0	0	0	0	0	0
SPRR2D	-2.15113	0.0865153	3	8	2	0	2	1
SPRR2A	NA	NA	0	0	0	0	0	0
SPRR2B	NA	NA	0	0	0	0	0	0
SPRR2E	NA	NA	0	0	0	0	0	0
SPRR2F	NA	NA	0	0	0	0	0	0
SPRR2C	NA	NA	0	0	0	0	0	0
SPRR2G	NA	NA	0	0	0	0	0	0
LOC101928009	NA	NA	0	0	0	0	0	0
LELP1	NA	NA	0	0	0	0	0	0
PRR9	NA	NA	0	0	0	0	0	0
LOR	0.202142	0.825035	4	4	2	3	5	4
PGLYRP3	NA	NA	0	0	0	0	0	0
PGLYRP4	NA	NA	0	0	0	0	0	0
S100A9	0.69132	0.657324	2	1	0	1	2	2
S100A12	NA	NA	0	0	0	0	0	0
S100A8	-0.20467	0.807858	3	7	4	5	2	6
S100A7A	NA	NA	0	0	0	0	0	0
S100A7	NA	NA	0	0	0	0	0	0
S100A6	0.161733	8.34554e-07	7842	7760	7078	9292	8374	9243
S100A5	0.00204103	0.997909	7	4	4	4	4	8
S100A4	0.122102	0.080494	778	703	644	855	761	835
LOC101928034	0.269355	0.67074	6	13	5	14	12	4
S100A3	0.150566	0.404543	101	89	103	102	113	131
S100A2	-0.23619	0.00705123	524	471	428	459	376	447
S100A16	-0.428239	0.000505199	267	287	218	182	191	234
S100A14	-0.0928357	0.951467	1	1	2	0	2	2
S100A13	-0.0618975	0.23114	1619	1581	1405	1564	1499	1609
S100A1	-0.0468988	0.871625	45	44	30	48	42	31
CHTOP	-0.127016	0.00583732	2174	2053	1795	1986	1804	2053
SNAPIN	-0.0968595	0.195605	643	639	529	629	521	646
ILF2	-0.0561834	0.0660487	5600	5814	4993	5717	5059	5963
NPR1	0.876976	0.829829	0	0	0	0	1	0
MIR8083	NA	NA	0	0	0	0	0	0
INTS3	-0.0357366	0.380961	2518	2700	2223	2606	2336	2752
SLC27A3	-0.182439	0.103489	277	297	248	249	257	260
LOC343052	NA	NA	0	0	0	0	0	0
GATAD2B	-0.0839558	0.0904591	1604	1594	1320	1551	1377	1587
DENND4B	-0.123142	0.00477184	2179	2261	1989	2110	1904	2250
CRTC2	0.0592972	0.343768	860	906	768	937	881	979
SLC39A1	-0.0525211	0.102417	4663	4698	3998	4681	4144	4830
MIR6737	NA	NA	0	0	0	0	0	0
CREB3L4	-0.212737	0.19333	152	148	116	136	133	109
JTB	-0.0547627	0.208037	2431	2383	2113	2329	2195	2547
RAB13	0.0323436	0.403387	3478	3424	2971	3714	3345	3634
RPS27	-0.0329422	0.386123	4545	4592	4080	4571	4383	4730
NUP210L	-0.0750875	0.892872	14	9	8	14	10	7
MIR5698	NA	NA	0	0	0	0	0	0
TPM3	-0.0265031	0.312754	12372	12271	10746	12440	11233	13178
MIR190B	NA	NA	0	0	0	0	0	0
C1orf189	0.594486	0.620909	2	2	1	2	2	4
C1orf43	-0.0216884	0.513919	4790	4825	4209	5084	4314	5051
UBAP2L	-0.00133281	0.965209	6885	7396	6218	7363	6664	7682
SNORA58B	0.572245	0.30223	6	10	8	15	10	13
HAX1	0.0263442	0.536583	2714	2590	2322	2874	2402	2973
AQP10	NA	NA	0	0	0	0	0	0
ATP8B2	-0.0636775	0.0506136	4696	4947	4139	4754	4232	4995
IL6R-AS1	0.329713	0.644351	2	5	10	7	9	7
IL6R	0.410405	1.34203e-06	415	430	374	545	535	638
SHE	2.73029	0.246979	0	0	0	3	0	1
TDRD10	NA	NA	0	0	0	0	0	0
UBE2Q1	-0.0284978	0.474225	2651	2668	2305	2768	2352	2811
UBE2Q1-AS1	-1.04808	0.157743	7	10	8	8	1	4
CHRNB2	-0.045675	0.932805	11	10	10	14	8	10
ADAR	-0.0298296	0.280067	13315	14009	11456	14128	12135	13979
KCNN3	-0.0410716	0.892992	28	43	33	42	34	31
PMVK	-0.0902641	0.205588	755	738	595	689	651	735
PBXIP1	0.0206521	0.664752	2204	2152	1884	2414	2061	2232
PYGO2	-0.16785	0.00167345	1500	1662	1339	1476	1327	1438
LOC101928120	-0.521715	0.251542	16	21	17	9	12	19
SHC1	0.0307529	0.21893	13616	14016	12120	14927	13078	15064
CKS1B	-0.282596	8.26458e-07	1312	1277	1064	1128	961	1092
MIR4258	0.0942751	0.877919	10	9	5	13	7	7
FLAD1	0.0640749	0.207354	1424	1520	1252	1578	1377	1698
LENEP	-0.581636	0.367535	9	12	6	9	5	5
ZBTB7B	0.0296891	0.493973	2265	2244	2041	2489	2133	2476
DCST2	0.286869	0.495532	19	15	16	16	29	19
DCST1	-0.363569	0.461837	22	14	10	11	8	19
DCST1-AS1	-0.274859	0.375383	39	33	31	30	31	29
ADAM15	-0.0110189	0.774594	2994	3028	2513	3120	2663	3197
EFNA4	-0.156609	0.107247	436	393	419	388	360	444
EFNA3	-0.0413064	0.677704	339	328	297	340	290	365
EFNA1	0.00544897	0.942175	624	604	519	637	541	683
SLC50A1	-0.0977921	0.130331	1114	1059	891	1119	858	1061
DPM3	-0.0152445	0.846633	594	556	542	619	553	605
KRTCAP2	-0.00962605	0.873244	1065	1121	1052	1167	1057	1192
TRIM46	0.265471	0.272423	42	55	45	63	56	62
MUC1	-0.0515504	0.679626	201	260	210	235	197	256
MIR92B	0.151713	0.861762	4	4	3	5	3	5
THBS3	-0.000380929	0.996439	440	492	407	477	447	494
MTX1	-0.146757	0.0929643	544	503	461	528	453	462
GBAP1	0.072039	0.617282	145	173	131	180	138	183
GBA	0.12282	0.0128115	2000	2292	1852	2492	2044	2567
FAM189B	-0.0672925	0.142563	2049	2188	1892	2057	1945	2199
SCAMP3	-0.0314339	0.41073	3083	3297	2838	3298	2886	3386
CLK2	-0.0992623	0.132349	968	1039	820	1008	871	912
HCN3	-0.0353246	0.812963	142	182	124	164	142	156
PKLR	-1.39467	0.43878	4	1	0	1	0	1
FDPS	0.049729	0.215143	2800	2726	2459	3028	2605	3143
RUSC1-AS1	0.0292854	0.779834	285	299	247	300	272	327
RUSC1	-0.214675	5.4449e-05	1608	1550	1291	1431	1242	1386
ASH1L	0.0113694	0.733742	4350	4600	3878	4720	4197	4787
MIR555	1.33132	0.578833	0	0	1	0	0	3
POU5F1P4	0.401535	0.750969	3	1	1	1	2	4
ASH1L-AS1	-0.103505	0.657365	62	60	50	63	46	61
MSTO1	-0.100365	0.572346	102	100	114	105	98	111
MSTO2P	-0.0311351	0.856245	162	135	89	124	123	151
YY1AP1	0.0114929	0.835591	1195	1157	1004	1238	1090	1258
SCARNA26A	-0.0848104	0.97803	0	1	0	0	0	1
DAP3	-0.0471903	0.236336	2710	2657	2326	2683	2397	2816
GON4L	0.00716613	0.893414	1314	1419	1125	1441	1225	1442
SCARNA26B	0.884726	0.436401	1	1	3	3	3	4
SYT11	-0.0916066	0.366538	331	325	278	330	270	330
RIT1	0.119075	0.00134718	3088	3059	2722	3497	3093	3630
KHDC4	0.053995	0.252183	1802	1912	1647	1956	1785	2165
SNORA80E	-0.203448	0.742558	8	10	7	6	7	10
SCARNA4	-0.161069	0.753996	14	11	11	13	12	9
RXFP4	0.135501	0.86438	5	4	6	9	1	8
ARHGEF2	0.0263252	0.436365	4444	4558	3964	4929	4168	4917
MIR6738	0.337604	0.851627	0	3	0	2	0	2
SSR2	-0.051115	0.0796047	6504	6579	5626	6563	5744	6846
UBQLN4	-0.0942122	0.0387971	1955	2000	1630	1896	1702	1942
LAMTOR2	-0.0587088	0.316805	1075	1061	942	1095	916	1127
RAB25	0.0792837	0.914018	7	4	5	6	5	7
MEX3A	-0.0220332	0.597822	2548	2557	2079	2597	2273	2622
LMNA	-0.0332553	0.231362	15117	14977	13061	15080	14012	15576
SEMA4A	-0.292761	0.791986	4	1	3	2	2	3
SLC25A44	0.0647932	0.202651	1506	1602	1361	1654	1468	1840
PMF1-BGLAP	-0.560794	0.451253	6	11	4	3	4	8
PMF1	-0.349469	0.0135017	244	201	161	187	137	180
BGLAP	1.72072	0.283099	1	1	0	2	1	4
PAQR6	0.120241	0.25535	295	289	237	303	293	349
SMG5	-0.021098	0.5175	4586	4641	3922	4654	4219	4857
TMEM79	0.201704	0.13054	168	206	158	202	193	254
GLMP	0.0433196	0.426944	1358	1344	1143	1362	1286	1552
VHLL	-0.146484	0.946075	1	0	1	1	0	1
CCT3	-0.0308835	0.240749	11269	11358	9776	11393	10106	12149
TSACC	0.129025	0.71576	24	25	22	33	28	21
RHBG	0.840602	0.731935	0	0	1	1	1	0
C1orf61	0.923206	0.0910424	7	10	5	16	13	15
MIR9-1	NA	NA	0	0	0	0	0	0
MEF2D	0.0916648	0.0795102	1438	1562	1327	1659	1556	1668
IQGAP3	-0.238331	0.000990218	1048	1190	846	1006	858	895
TTC24	-0.605372	0.759923	2	1	0	1	1	0
NAXE	0.0114815	0.794264	2316	2360	1963	2517	2171	2399
GPATCH4	0.00195472	0.961067	3291	3090	2768	3319	2907	3496
LOC101928177	-0.0848105	0.977914	0	1	0	1	0	0
HAPLN2	-0.676507	0.564576	6	0	3	2	2	2
BCAN	-0.00841111	0.959932	121	107	114	136	103	123
NES	0.980047	1.39737e-08	93	71	64	158	149	169
CRABP2	0.0148998	0.959078	33	38	43	34	38	51
ISG20L2	0.128443	0.0094621	1403	1475	1260	1628	1468	1700
RRNAD1	-0.0458863	0.609345	435	467	364	444	420	432
MRPL24	-0.0974763	0.0564102	1613	1571	1447	1600	1416	1576
HDGF	-0.105777	0.000655264	7557	7437	6452	7259	6575	7276
PRCC	-0.0401354	0.398616	2187	2028	1872	2116	1882	2288
SH2D2A	0.109521	0.488272	119	137	104	151	115	146
NTRK1	0.393777	0.104536	58	43	46	56	66	83
INSRR	0.289278	0.39683	20	28	23	27	30	35
PEAR1	-0.00259349	0.996111	15	9	10	7	12	17
LRRC71	0.313467	0.441962	22	17	12	18	20	29
ARHGEF11	0.00331059	0.941065	2682	2889	2183	2853	2452	2920
MIR765	-1.96647	0.499281	0	1	1	0	0	0
ETV3L	-1.96647	0.499281	0	1	1	0	0	0
ETV3	0.0872508	0.112815	1301	1267	1082	1437	1285	1383
CYCSP52	0.520342	0.656229	3	3	0	2	2	5
FCRL5	-0.495558	0.762672	1	2	1	0	1	2
FCRL4	NA	NA	0	0	0	0	0	0
FCRL3	-1.87423	0.561664	0	2	0	0	0	0
FCRL2	0.876976	0.829829	0	0	0	0	0	1
FCRL1	-1.04658	0.792298	0	0	1	0	0	0
CD5L	1.36488	0.566751	0	0	1	3	0	0
LOC105371458	NA	NA	0	0	0	0	0	0
KIRREL1	0.16804	8.5999e-10	7246	7456	6287	8565	7580	8853
KIRREL1-IT1	0.0546578	0.91052	17	9	12	15	12	15
LINC01704	-0.0848109	0.977383	1	0	0	0	1	0
CD1D	0.195671	0.592259	23	19	29	20	29	38
CD1A	-1.88819	0.527141	1	1	0	0	0	0
CD1C	NA	NA	0	0	0	0	0	0
CD1B	NA	NA	0	0	0	0	0	0
CD1E	NA	NA	0	0	0	0	0	0
OR10T2	NA	NA	0	0	0	0	0	0
OR10K2	NA	NA	0	0	0	0	0	0
OR10K1	NA	NA	0	0	0	0	0	0
OR10R2	NA	NA	0	0	0	0	0	0
OR6Y1	NA	NA	0	0	0	0	0	0
OR6P1	NA	NA	0	0	0	0	0	0
OR10X1	-1.04658	0.792298	0	0	1	0	0	0
OR10Z1	NA	NA	0	0	0	0	0	0
SPTA1	0.254222	2.41682e-05	907	917	822	1177	1028	1142
OR6K2	NA	NA	0	0	0	0	0	0
OR6K3	NA	NA	0	0	0	0	0	0
OR6K6	NA	NA	0	0	0	0	0	0
OR6N1	NA	NA	0	0	0	0	0	0
OR6N2	NA	NA	0	0	0	0	0	0
MNDA	-1.01407	0.578688	2	1	1	0	2	0
PYHIN1	0.389974	0.0834019	49	60	50	84	66	71
PYDC5	NA	NA	0	0	0	0	0	0
IFI16	-0.131402	2.74192e-05	5165	5268	4553	4992	4389	5130
AIM2	0.0205527	0.680861	1525	1485	1316	1616	1381	1660
CADM3	-0.313791	0.00114883	413	441	333	325	316	369
CADM3-AS1	-0.522056	0.54359	6	3	6	2	6	3
ACKR1	-0.242132	0.636431	14	20	7	13	14	9
FCER1A	-1.04658	0.797577	1	0	0	0	0	0
OR10J3	-1.04658	0.797577	1	0	0	0	0	0
OR10J1	NA	NA	0	0	0	0	0	0
OR10J4	NA	NA	0	0	0	0	0	0
OR10J5	NA	NA	0	0	0	0	0	0
APCS	NA	NA	0	0	0	0	0	0
CRP	NA	NA	0	0	0	0	0	0
DUSP23	-0.0228454	0.845165	225	250	232	258	228	253
FCRL6	0.915921	0.539677	0	2	1	1	2	3
SLAMF8	-0.0622651	0.963231	3	1	1	2	2	1
SNHG28	0.53205	0.519231	2	4	5	4	6	7
VSIG8	1.11919	0.379954	1	3	0	2	3	4
CFAP45	-0.166246	0.602457	39	40	21	34	25	35
MIR4259	NA	NA	0	0	0	0	0	0
TAGLN2	-0.0810501	0.00386506	10831	11172	9651	10763	9900	11045
IGSF9	-0.240386	0.269336	74	80	59	75	53	63
SLAMF9	0.433817	0.734194	3	2	0	3	2	2
LINC01133	0.619924	0.0963089	22	21	16	42	17	38
PIGM	-0.129209	0.0408861	988	960	827	883	810	998
KCNJ10	0.527137	0.60182	1	6	1	3	4	5
KCNJ9	-0.675246	0.633098	2	3	1	3	0	1
IGSF8	-0.0268448	0.625846	1243	1255	1049	1228	1162	1296
ATP1A2	1.76419	0.402642	1	0	0	2	0	2
ATP1A4	1.7916	0.547008	0	0	0	0	1	1
CASQ1	-0.286151	0.722219	9	6	3	3	10	2
LOC729867	0.168339	0.616413	29	23	27	36	33	25
PEA15	-0.00804154	0.818211	5224	5398	4701	5312	4945	5910
DCAF8	-0.0417404	0.320409	2258	2264	1933	2286	1995	2369
LOC100287049	0.0957004	0.746074	34	44	29	52	33	36
PEX19	0.0958518	0.0203988	2386	2482	2088	2786	2370	2725
COPA	0.0429946	0.123241	10877	11474	9553	12241	10500	12099
SUMO1P3	-0.182682	0.531219	42	40	34	43	35	30
NCSTN	-0.0525671	0.162752	3071	3216	2677	3194	2760	3208
NHLH1	-0.127784	0.737108	26	23	17	19	18	27
VANGL2	-0.362417	0.00037856	420	443	320	333	322	315
SLAMF6	0.876976	0.829829	0	0	0	0	0	1
CD84	0.876976	0.829829	0	0	0	0	0	1
SLAMF1	NA	NA	0	0	0	0	0	0
CD48	-0.0848109	0.977288	0	0	1	1	0	0
SLAMF7	-0.0114618	0.974372	27	30	18	27	18	34
LY9	0.876976	0.829829	0	0	0	0	0	1
CD244	0.876976	0.829829	0	0	0	0	1	0
ITLN1	NA	NA	0	0	0	0	0	0
LOC101928372	0.876976	0.829829	0	0	0	0	0	1
ITLN2	0.486843	0.798504	0	1	1	1	1	1
F11R	-0.149373	0.0441417	665	706	569	670	535	650
TSTD1	0.692883	0.607541	1	0	3	3	3	1
USF1	-0.0535802	0.279572	1623	1633	1355	1586	1476	1641
ARHGAP30	-0.0299741	0.943315	13	22	21	14	24	20
NECTIN4	0.384454	0.0531272	79	66	75	115	77	115
KLHDC9	1.124	0.451205	1	0	2	4	3	0
PFDN2	0.0259665	0.610626	2078	1876	1693	2105	1912	2072
NIT1	-0.0331645	0.626626	725	785	670	795	669	797
DEDD	-0.0814685	0.313294	582	574	511	605	524	540
LOC112543491	-0.132177	0.65144	36	47	31	32	34	44
UFC1	-0.0363825	0.441143	2021	1899	1637	1962	1728	2054
USP21	-0.042536	0.508342	835	836	745	856	763	869
PPOX	-0.182244	0.114109	270	250	223	231	216	247
B4GALT3	-0.120537	0.0329498	1278	1289	1052	1217	1019	1295
ADAMTS4	-0.242918	0.796098	5	2	4	4	2	4
NDUFS2	-0.031712	0.489205	2310	2199	1924	2340	2065	2261
FCER1G	0.217292	0.816701	2	6	2	3	6	3
APOA2	-1.04658	0.797577	0	1	0	0	0	0
TOMM40L	-0.130383	0.0599014	730	766	630	723	624	711
MIR5187	0.0371029	0.986798	1	1	0	0	2	0
NR1I3	0.299343	0.45526	23	16	15	24	15	32
PCP4L1	-1.04658	0.797577	1	0	0	0	0	0
MPZ	0.218765	0.439516	38	43	29	44	34	58
SDHC	-0.0216694	0.562635	3087	3206	2716	3291	2835	3284
CFAP126	NA	NA	0	0	0	0	0	0
FCGR2A	0.111587	0.49267	110	127	126	127	134	156
HSPA6	1.45569	3.05155e-14	59	67	67	144	190	228
FCGR3A	0.876976	0.829829	0	0	0	0	0	1
FCGR2C	0.681439	0.66195	2	0	1	1	3	1
HSPA7	1.02984	0.301278	1	3	3	1	8	6
FCGR3B	NA	NA	0	0	0	0	0	0
FCGR2B	NA	NA	0	0	0	0	0	0
[truncated: 26,267 more rows]

## Sheet: S4. H4 FC>2
Table S4. H4 DEGs FC>2. Genes whose expression differed between H4 cells infected with adenoviral vector alone and adeno-STAG2 at FC>2 and p<0.05 are shown.
Gene Symbol	log2FoldChange	pvalue	H4_7_1_vector	H4_7_2_vector	H4_7_3_vector	H4_10_1_STAG2	H4_10_2_STAG2	H4_10_3_STAG2	Type
STAG2	6.33202	0	624	683	550	42453	52844	62759	Upregulated
LOC646029	4.56264	0.00310005	0	0	0	5	3	6	Upregulated
NRAD1	4.07623	0.0145541	0	0	0	4	2	4	Upregulated
LINC01492	3.51295	0.0217735	0	1	0	6	4	3	Upregulated
MIR4505	3.26316	0.0384484	0	1	0	4	3	4	Upregulated
MUCL1	3.05143	6.85168e-15	12	8	3	73	61	67	Upregulated
PRND	2.53958	0.000870463	5	1	1	12	13	18	Upregulated
CYSLTR2	2.42147	0.0371821	2	0	1	6	6	5	Upregulated
LINC01085	2.26797	0.028155	1	0	3	8	5	8	Upregulated
CXCL14	2.15149	1.54531e-29	56	50	42	297	188	213	Upregulated
CD70	1.97956	0.0410018	3	1	1	6	5	10	Upregulated
TM4SF18	1.92455	0.0472083	1	3	1	7	6	7	Upregulated
LOC285593	1.90165	0.0198382	3	3	2	14	14	3	Upregulated
AGTR1	1.86854	2.01287e-08	15	11	20	72	48	60	Upregulated
SOST	1.76188	2.69877e-65	233	220	199	711	687	953	Upregulated
GJA9-MYCBP	1.72601	0.0232946	3	2	4	17	7	8	Upregulated
RUVBL1-AS1	1.71748	0.0310881	2	4	2	12	6	10	Upregulated
GALNT15	1.71424	0.0210086	4	3	3	21	7	7	Upregulated
EDNRB	1.68058	7.54395e-12	27	38	23	111	82	106	Upregulated
RGS4	1.66686	0.00246889	10	5	3	15	21	24	Upregulated
SH3GL2	1.62312	0.0088694	5	7	2	12	17	16	Upregulated
IL6	1.60771	5.05777e-12	180	153	186	447	599	635	Upregulated
KRTAP1-5	1.59455	0.00425944	5	6	9	9	28	27	Upregulated
SCG2	1.59044	1.34192e-31	94	103	89	314	273	327	Upregulated
SMOC1	1.48872	1.63792e-15	69	77	50	248	159	175	Upregulated
ST8SIA6	1.46773	0.0010751	9	9	9	23	28	28	Upregulated
HSPA6	1.45569	3.05155e-14	59	67	67	144	190	228	Upregulated
KRT86	1.43347	5.08834e-08	25	35	24	95	63	83	Upregulated
ITGA11	1.42983	8.25577e-13	47	56	41	151	130	129	Upregulated
SLC16A6	1.42931	2.58468e-46	909	899	917	2777	2170	2900	Upregulated
EDN1	1.42401	1.64219e-09	50	36	48	90	134	158	Upregulated
ZNF469	1.41092	2.7198e-83	428	422	358	1111	1024	1272	Upregulated
BBOX1	1.37922	0.0367027	6	2	5	11	12	13	Upregulated
MAP6	1.35124	0.0134107	5	6	8	20	13	19	Upregulated
HSPA2	1.34925	1.56065e-58	381	375	373	950	934	1175	Upregulated
ELF3	1.33376	6.0124e-12	56	53	51	150	112	168	Upregulated
CITED4	1.29796	0.00400193	15	7	8	21	26	31	Upregulated
PCDH1	1.28851	5.64761e-09	40	45	43	94	116	121	Upregulated
BTBD11	1.28531	2.23984e-07	34	31	30	78	83	84	Upregulated
AS-PTPRE	1.27443	0.032696	5	6	5	14	13	14	Upregulated
RSPO3	1.2702	5.67842e-05	26	19	16	56	53	46	Upregulated
IL1A	1.26898	0.00858096	8	9	9	31	15	21	Upregulated
EFEMP1	1.25453	2.80311e-08	36	54	38	94	97	133	Upregulated
PDZK1	1.22158	0.0186731	4	12	7	21	15	21	Upregulated
CEMIP	1.2089	4.12815e-09	431	474	456	1451	861	1055	Upregulated
PKIB	1.17202	5.65904e-09	58	55	43	144	101	128	Upregulated
TMEM240	1.1602	0.0293276	7	7	7	16	14	20	Upregulated
C6orf118	1.15361	0.0350208	11	6	4	17	17	15	Upregulated
CCN4	1.14958	3.83941e-41	298	319	257	720	607	729	Upregulated
HSPA1A	1.13194	3.67524e-07	699	567	644	1174	1605	1656	Upregulated
TLL1	1.11826	5.14203e-11	100	95	76	260	186	176	Upregulated
PTGFR	1.10422	0.00297752	16	13	17	41	25	40	Upregulated
GABBR2	1.09659	4.18775e-33	262	279	243	617	515	649	Upregulated
VIPR2	1.09376	3.76322e-07	43	51	44	121	88	104	Upregulated
RGCC	1.09295	0.000255476	30	28	16	66	43	58	Upregulated
SHANK2	1.07445	0.00012687	27	29	25	61	64	55	Upregulated
SUCNR1	1.06969	0.00010987	26	38	24	78	60	57	Upregulated
SCARA5	1.06672	2.65061e-10	96	104	90	280	171	195	Upregulated
TGM2	1.04724	1.1178e-126	1723	1837	1527	3829	3230	4104	Upregulated
NPR3	1.04428	2.46901e-10	85	83	72	197	144	185	Upregulated
DHRS9	1.02228	0.0121107	11	13	16	38	22	27	Upregulated
MAP7	1.01533	7.77769e-12	107	111	95	261	187	224	Upregulated
SERPINE1	1.00152	2.00259e-49	752	750	639	1402	1494	1637	Upregulated
KRTCAP3	-1.08037	0.0156288	25	25	16	10	9	14	Downregulated
INSM1	-1.08447	0.000301651	52	57	38	24	25	24	Downregulated
RPS14P3	-1.14414	5.89732e-07	79	130	130	63	48	53	Downregulated
MYBPC2	-1.15807	0.0237457	25	20	12	15	5	7	Downregulated
LOC100129129	-1.21826	0.0434002	20	13	7	5	6	7	Downregulated
GUSBP3	-1.52955	0.0350908	33	5	6	10	3	3	Downregulated
HBA1	-1.67199	0.0484454	5	3	18	4	3	2	Downregulated
MUC3A	-1.69365	0.0392685	6	9	9	3	1	4	Downregulated
LINC00965	-2.44535	0.0434401	2	6	7	2	0	1	Downregulated
LINC02657	-2.58051	0.0284604	5	9	3	2	0	1	Downregulated
NMUR1	-3.72054	0.0418889	3	3	1	0	0	0	Downregulated
STK32A-AS1	-3.73945	0.0410789	1	4	2	0	0	0	Downregulated
LOC101929122	-3.74246	0.0380998	2	3	2	0	0	0	Downregulated
LINC00994	-3.7808	0.0113808	4	6	4	0	1	0	Downregulated
MIR320A	-4.11187	0.0148174	2	4	3	0	0	0	Downregulated

## Sheet: S5. MOG RNA-seq Data Summary
Table S5. RNA-seq total reads per sample. Biological triplates for MOG-G-UVW cells infected with adenoviral vector alone and adeno-STAG2 are shown.
Sample	Total reads
MOG_7_1_vector	65374466
MOG_7_2_vector	56178165
MOG_7_3_vector	61974229
MOG_10_1_STAG2	66215285
MOG_10_2_STAG2	57946506
MOG_10_3_STAG2	58969222

## Sheet: S6. MOG Complete RNA-seq Data
Table S6. Complete MOG-G-UVW RNA-seq data. Biological triplates for MOG-G-UVW cells infected with adenoviral vector alone or adeno-STAG2 are shown.
Gene Symbol	log2FoldChange	pvalue	MOG_1_vector	MOG_2_vector	MOG_3_vector	MOG_6_STAG2	MOG_7_STAG2	MOG_8_STAG2
LOC102725121	NA	NA	0	0	0	0	0	0
DDX11L1	NA	NA	0	0	0	0	0	0
WASH7P	0.0474794	0.652486	629	493	638	692	552	566
MIR6859-1	NA	NA	0	0	0	0	0	0
MIR6859-2	NA	NA	0	0	0	0	0	0
MIR6859-3	NA	NA	0	0	0	0	0	0
MIR6859-4	NA	NA	0	0	0	0	0	0
MIR1302-2	NA	NA	0	0	0	0	0	0
MIR1302-9	NA	NA	0	0	0	0	0	0
MIR1302-10	NA	NA	0	0	0	0	0	0
MIR1302-11	NA	NA	0	0	0	0	0	0
FAM138A	NA	NA	0	0	0	0	0	0
FAM138F	NA	NA	0	0	0	0	0	0
FAM138C	NA	NA	0	0	0	0	0	0
OR4F5	2.47504	0.439514	0	0	0	0	0	3
LOC729737	0.82183	0.0381066	25	18	19	28	34	46
LOC100132287	NA	NA	0	0	0	0	0	0
LOC100132062	NA	NA	0	0	0	0	0	0
OR4F29	NA	NA	0	0	0	0	0	0
OR4F16	NA	NA	0	0	0	0	0	0
OR4F3	NA	NA	0	0	0	0	0	0
LOC101928626	-3.12396	0.214104	4	1	0	0	0	0
MIR12136	-0.071437	0.433569	32952	24216	27959	30899	21387	28365
LOC100133331	0.102978	0.517141	227	169	171	207	189	208
LOC100288069	0.168295	0.41735	119	82	96	133	97	102
FAM87B	0.0732408	0.719419	103	93	131	117	108	117
LINC00115	0.118102	0.534264	116	111	117	129	121	122
LINC01128	0.152475	0.0702901	1186	950	1031	1230	1105	1162
FAM41C	2.50329	0.391394	0	0	0	0	2	1
LINC02593	0.2918	0.00668512	618	568	540	694	693	715
SAMD11	-0.144193	0.107451	7242	7308	6791	7070	6545	5709
NOC2L	-0.0556773	0.540925	15589	15292	13948	16587	14207	12434
KLHL17	0.0384227	0.685934	1565	1656	1699	1699	1626	1721
PLEKHN1	-0.0518959	0.642286	726	708	628	663	629	692
PERM1	0.333895	0.239866	51	44	43	72	50	52
HES4	0.143823	0.136392	2644	2981	2933	3299	3127	3043
ISG15	-0.275847	0.00229688	2909	2840	2735	2708	2262	2050
AGRN	-0.0176052	0.799352	45154	43769	46440	46838	42317	44317
LOC100288175	-0.128611	0.241413	510	482	510	492	417	462
RNF223	-0.751358	0.451819	3	6	6	3	2	4
C1orf159	-0.00886558	0.932881	640	612	602	685	595	561
LINC01342	-1.79811	0.48711	4	0	0	0	0	1
MIR200B	NA	NA	0	0	0	0	0	0
MIR200A	NA	NA	0	0	0	0	0	0
MIR429	NA	NA	0	0	0	0	0	0
TTLL10	-2.63609	0.201039	4	0	3	1	0	0
TNFRSF18	0.556695	0.639648	4	2	1	2	5	3
TNFRSF4	-0.404316	0.59363	11	11	4	11	4	5
SDF4	-0.0383166	0.593126	19252	18034	18189	19731	17674	16541
B3GALT6	-0.0335748	0.715769	1837	1858	1847	1958	1832	1622
C1QTNF12	0.30218	0.225732	101	77	56	89	85	112
UBE2J2	-0.0879045	0.294977	4242	4244	3920	4331	3674	3687
SCNN1D	0.0870955	0.484598	345	343	354	388	336	381
ACAP3	-0.0441759	0.604348	5676	5892	5564	6000	5457	5177
MIR6726	NA	NA	0	0	0	0	0	0
SNORD167	-0.226542	0.542611	30	39	48	22	41	36
PUSL1	-0.080809	0.404137	1578	1643	1633	1771	1468	1364
INTS11	-0.133071	0.111622	8966	8702	8084	8865	7580	7069
MIR6727	NA	NA	0	0	0	0	0	0
CPTP	-0.117549	0.231231	2472	2483	2246	2557	2175	1923
TAS1R3	0.048672	0.78899	167	146	169	144	188	161
DVL1	0.00368727	0.965534	11564	11603	11086	12883	11353	10157
MIR6808	NA	NA	0	0	0	0	0	0
MXRA8	0.0510066	0.481628	16992	16724	16898	18906	16859	16650
AURKAIP1	-0.032697	0.733406	6306	6690	5984	6929	6221	5461
CCNL2	0.225505	0.000738677	10299	8904	9654	11485	10457	11609
MRPL20-AS1	-0.0144407	0.863599	1504	1335	1367	1520	1362	1269
MRPL20	-0.019776	0.794715	3363	3074	3113	3343	3122	2924
ANKRD65	0.231088	0.587464	36	14	35	33	18	47
TMEM88B	-0.35818	0.641809	8	13	4	9	3	8
LINC01770	-0.0868906	0.832363	24	41	21	30	29	23
VWA1	0.0995843	0.818499	29	18	17	25	18	25
ATAD3C	-0.32019	0.392697	51	39	36	57	22	23
ATAD3B	0.147296	0.0708678	1424	1188	1289	1578	1273	1453
ATAD3A	-0.0336805	0.721144	3889	3918	3659	3926	3933	3327
TMEM240	0.254156	0.509093	20	33	29	30	37	31
SSU72	-0.0251419	0.750048	5264	4933	4832	5350	4916	4477
FNDC10	-2.60208	0.247823	7	0	0	0	1	0
LOC105378586	NA	NA	0	0	0	0	0	0
MIB2	0.109085	0.201214	2788	2916	2847	3346	2912	2978
MMP23B	-0.079471	0.956209	4	0	4	0	6	1
MMP23A	-4.42374	0.260218	0	1	11	0	0	0
CDK11B	0.0332849	0.709487	1615	1583	1738	1773	1710	1554
SLC35E2B	-0.0224909	0.746726	3886	3387	3583	3993	3331	3339
CDK11A	0.0658281	0.501393	763	580	749	787	668	719
SLC35E2A	0.0613303	0.510509	1028	1005	1099	1170	1082	1009
NADK	-0.0893741	0.307551	4099	4012	3910	4301	3714	3297
GNB1	-0.104327	0.0884525	37698	33483	37321	36974	31998	31671
CALML6	0.396528	0.650701	4	4	5	5	5	7
TMEM52	-1.27071	0.449684	3	2	2	3	0	0
CFAP74	-0.271244	0.871498	1	0	4	1	2	1
GABRD	NA	NA	0	0	0	0	0	0
LOC105378591	NA	NA	0	0	0	0	0	0
PRKCZ	0.0941819	0.815921	32	29	20	41	27	19
PRKCZ-AS1	-0.0668153	0.809606	63	79	56	82	59	50
FAAP20	-0.0571122	0.562705	2221	2416	2284	2444	2237	1987
SKI	0.0556438	0.493421	3507	3273	3337	3964	3438	3106
MORN1	0.14112	0.212906	484	403	406	526	457	437
LOC100129534	0.237239	0.304147	87	67	67	96	85	78
RER1	0.061934	0.334798	12096	10763	11227	13033	11281	11179
PEX10	-0.0892153	0.397588	1098	1047	1033	1194	960	839
PLCH2	1.04184	0.241301	9	2	1	9	9	6
PANK4	-0.0255215	0.785138	2097	1883	1777	2198	1814	1644
HES5	NA	NA	0	0	0	0	0	0
TNFRSF14-AS1	-0.0245843	0.914351	93	92	79	104	84	72
TNFRSF14	-0.0389941	0.699763	808	641	696	807	649	624
LOC100996583	0.258822	0.798318	6	3	3	2	2	10
PRXL2B	-0.147436	0.197012	1103	1166	1062	1087	1069	853
MMEL1	0.0151397	0.971002	23	29	24	24	18	35
TTC34	-0.433095	0.450791	14	12	17	16	8	8
ACTRT2	NA	NA	0	0	0	0	0	0
PRDM16-DT	NA	NA	0	0	0	0	0	0
PRDM16	-0.375172	0.703937	2	8	4	3	4	4
MIR4251	NA	NA	0	0	0	0	0	0
ARHGEF16	0.532357	0.0505288	51	52	58	95	84	54
MEGF6	0.129665	0.686146	45	35	33	45	37	41
MIR551A	NA	NA	0	0	0	0	0	0
TPRG1L	0.00866224	0.914159	4059	3459	3803	4341	3732	3283
WRAP73	0.000121143	0.998854	2413	2246	2291	2457	2376	2094
TP73	-0.062114	0.84583	44	56	48	34	51	56
TP73-AS1	0.119437	0.110605	2286	2040	2187	2662	2202	2199
CCDC27	-0.198066	0.767665	4	12	16	8	11	9
SMIM1	-0.190159	0.407215	92	82	79	79	69	73
LRRC47	0.0357093	0.656548	5860	5555	5368	6521	5513	5180
CEP104	0.105968	0.125915	3641	3165	3598	4119	3577	3461
DFFB	0.0727213	0.520155	483	364	470	495	419	461
C1orf174	0.0552259	0.493429	1754	1327	1654	1702	1568	1606
LINC01134	-0.238288	0.489401	31	53	45	34	35	41
LINC01346	NA	NA	0	0	0	0	0	0
LINC01345	2.41021	0.421651	0	0	0	2	1	0
LINC01777	-0.955984	0.814766	1	0	0	0	0	0
LINC01646	NA	NA	0	0	0	0	0	0
AJAP1	-0.205672	0.149454	284	267	274	253	203	258
MIR4689	-1.82805	0.632778	0	0	2	0	0	0
NPHP4	0.0497647	0.616824	1661	1704	1478	1891	1599	1537
KCNAB2	-0.154904	0.0984524	3793	3361	3218	3622	3072	2617
CHD5	-0.0377399	0.925394	32	19	25	24	25	24
RPL22	0.0163076	0.824842	18025	14823	18125	17587	15371	18234
LOC102724450	NA	NA	0	0	0	0	0	0
RNF207	0.31428	0.639816	3	12	12	10	9	15
ICMT	-0.0144096	0.834727	6024	5319	5797	6315	5445	5166
LINC00337	-0.426138	0.599211	9	7	6	2	7	7
HES3	NA	NA	0	0	0	0	0	0
GPR153	-0.0131379	0.958421	68	74	89	78	89	61
ACOT7	-0.187765	0.0506905	6141	6067	5374	5744	5251	4456
HES2	-0.13754	0.46527	147	123	119	127	113	112
ESPN	-0.374246	0.630926	5	8	9	5	5	7
MIR4252	NA	NA	0	0	0	0	0	0
TNFRSF25	0.296491	0.0134698	916	974	988	1076	1090	1356
PLEKHG5	-0.0058757	0.939729	4039	3977	4238	4408	3970	3814
NOL9	0.181393	0.0411108	1406	1041	1351	1463	1422	1377
TAS1R1	-0.162031	0.744132	15	17	21	12	16	19
ZBTB48	0.0279984	0.761085	1677	1427	1321	1694	1370	1439
KLHL21	0.00970616	0.914856	4559	4078	4001	4874	4266	3569
PHF13	0.0945907	0.249425	3194	2794	2895	3535	3162	2760
THAP3	-0.0849977	0.401094	1413	1380	1291	1478	1274	1103
DNAJC11	-0.00832969	0.919109	2559	2205	2238	2555	2310	2071
LINC01672	-0.955984	0.814766	0	1	0	0	0	0
CAMTA1-DT	-0.0181223	0.963073	24	25	41	35	20	34
CAMTA1	-0.0576656	0.463857	2013	1857	2147	2022	1831	1906
CAMTA1-AS2	-1.31184	0.163216	8	7	8	0	5	4
VAMP3	-0.0629087	0.348071	9467	7587	9421	9398	7753	8063
PER3	0.0693276	0.377922	3008	2231	2804	3017	2495	2861
UTS2	-0.841347	0.295238	4	10	13	3	8	4
TNFRSF9	-0.162053	0.0243164	8191	6094	7826	7215	6173	6218
PARK7	0.0318603	0.647826	12779	11753	12144	13359	12410	11613
ERRFI1	0.530855	2.47496e-16	21035	16568	20113	29746	24994	28097
LINC01714	0.132717	0.887942	6	2	5	5	3	6
SLC45A1	0.242597	0.137641	158	175	188	216	198	202
RERE	-0.0409076	0.544717	7541	6300	6794	7485	6366	6134
RERE-AS1	0.845432	0.576293	3	1	0	2	2	3
SNORD128	NA	NA	0	0	0	0	0	0
ENO1	-0.0891257	0.308482	158799	155869	149607	168019	144350	124946
MIR6728	0.882013	0.695322	0	1	1	4	0	0
ENO1-AS1	-0.172035	0.588341	47	53	44	33	48	46
CA6	2.82998	0.290322	0	0	0	2	0	2
SLC2A7	-0.00123952	0.999342	1	2	2	1	1	3
SLC2A5	-0.0398129	0.912965	33	29	30	29	26	34
GPR157	0.0581016	0.551094	1595	1306	1324	1763	1365	1265
MIR34AHG	0.28916	0.057209	215	209	180	274	228	236
MIR34A	NA	NA	0	0	0	0	0	0
LNCTAM34A	-0.231746	0.609489	18	24	25	19	24	14
H6PD	-0.0451444	0.517443	7505	6467	7151	7539	6706	6149
SPSB1	0.124129	0.11797	2376	2192	2283	2835	2366	2261
LINC02606	0.024761	0.932699	57	66	43	64	43	63
SLC25A33	-0.225547	0.0288762	782	770	767	663	647	667
TMEM201	-0.0487562	0.614391	776	743	791	833	677	722
PIK3CD	-0.344228	2.72811e-05	3752	3347	3289	3147	2580	2452
PIK3CD-AS1	NA	NA	0	0	0	0	0	0
PIK3CD-AS2	-0.281309	0.144129	169	147	147	106	135	136
CLSTN1	-0.0275474	0.693468	29598	25707	26730	30003	26139	24124
CTNNBIP1	-0.125538	0.105183	5528	5068	5158	5381	4745	4294
LZIC	0.0480785	0.519265	2414	1871	2263	2411	2049	2263
NMNAT1	-0.00184191	0.983557	1272	1019	1112	1305	1061	1020
TMEM274P	0.968169	0.211715	2	5	10	18	4	12
MIR5697	1.12564	0.387118	0	1	4	5	3	3
RBP7	-0.482331	0.729617	1	3	3	1	3	1
UBE4B	0.0213813	0.744749	5836	4761	5630	5923	5306	5140
KIF1B	-0.062486	0.374041	10672	8182	10573	10078	8580	9307
RNU6-1	NA	NA	0	0	0	0	0	0
RNU6-9	NA	NA	0	0	0	0	0	0
RNU6-7	NA	NA	0	0	0	0	0	0
RNU6-8	NA	NA	0	0	0	0	0	0
RNU6-2	NA	NA	0	0	0	0	0	0
PGD	-0.123729	0.136294	11199	10617	10219	11165	9637	8616
CENPS-CORT	-0.0394818	0.931131	23	17	20	23	22	13
CENPS	-0.0792246	0.668227	152	131	131	127	138	124
CORT	-0.499944	0.511732	13	5	8	7	8	3
DFFA	-0.0623215	0.393286	7797	6377	6831	7642	6390	6014
PEX14	-0.169474	0.0937354	1882	1834	1621	1875	1483	1403
CASZ1	0.0726094	0.730622	102	143	126	139	138	115
C1orf127	0.345905	0.491933	23	9	13	19	20	17
TARDBP	0.156357	0.0841128	4552	3511	4607	4783	4036	5180
MASP2	0.615933	0.00852211	87	59	73	129	79	126
SRM	-0.0619171	0.542356	4727	4839	4198	5223	4248	3779
EXOSC10	0.0312194	0.63704	4630	4123	4691	4960	4289	4443
EXOSC10-AS1	0.720882	0.373633	5	3	6	10	5	8
MTOR	-0.015833	0.80829	13608	11319	13140	13895	12112	11469
MTOR-AS1	0.250023	0.859505	1	2	3	0	2	5
ANGPTL7	0.842771	0.656575	0	3	0	5	0	1
UBIAD1	-0.0553328	0.538508	1679	1463	1428	1679	1404	1308
DISP3	-0.933085	0.285344	7	8	6	4	5	2
LINC01647	0.471476	0.643924	6	2	3	5	1	9
FBXO2	-0.196684	0.162631	402	434	342	382	334	315
FBXO44	0.0259556	0.80159	890	879	908	893	949	871
FBXO6	-0.164971	0.0700648	1316	1225	1292	1225	1161	1022
MAD2L2	-0.115463	0.207821	2853	2882	2790	2900	2660	2313
DRAXIN	-0.125466	0.195968	1098	1042	1129	1117	1004	871
AGTRAP	0.0721018	0.42593	2258	2060	1940	2498	2146	1931
C1orf167	0.0358235	0.982083	4	1	0	2	1	2
C1orf167-AS1	-0.80383	0.793894	2	0	0	0	1	0
MTHFR	0.0171264	0.853268	3925	3541	3391	4255	3634	3095
CLCN6	0.110076	0.106247	3070	2584	2998	3338	2988	2962
NPPA-AS1	0.8812	0.201806	4	6	9	11	8	16
NPPA	0.108064	0.886238	2	9	12	7	7	11
NPPB	-0.955984	0.814766	0	0	1	0	0	0
RNU5E-1	0.925693	0.761704	1	0	0	0	0	2
KIAA2013	0.030714	0.713788	10336	10345	9738	11330	10350	9408
PLOD1	0.0360682	0.600056	58175	54345	57859	64904	56213	53404
MFN2	0.0468844	0.555588	12961	12084	12054	14613	12478	11238
MIIP	0.0813194	0.400246	2134	2178	1896	2469	2108	2008
MIR6729	NA	NA	0	0	0	0	0	0
TNFRSF8	-0.0261096	0.905778	115	123	123	168	99	91
MIR7846	NA	NA	0	0	0	0	0	0
TNFRSF1B	0.235286	0.107812	371	376	332	493	450	329
MIR4632	NA	NA	0	0	0	0	0	0
VPS13D	0.136524	0.0838429	5726	4307	5927	6250	5455	5687
SNORA59B	NA	NA	0	0	0	0	0	0
SNORA59A	NA	NA	0	0	0	0	0	0
DHRS3	-0.350203	0.0975016	116	117	129	117	72	96
MIR6730	NA	NA	0	0	0	0	0	0
AADACL4	NA	NA	0	0	0	0	0	0
AADACL3	NA	NA	0	0	0	0	0	0
C1orf158	-2.46194	0.4039	0	1	2	0	0	0
PRAMEF12	NA	NA	0	0	0	0	0	0
PRAMEF1	-0.955984	0.814766	0	0	1	0	0	0
LINC01784	NA	NA	0	0	0	0	0	0
PRAMEF11	-2.83143	0.258221	2	1	1	0	0	0
HNRNPCL3	NA	NA	0	0	0	0	0	0
HNRNPCL1	NA	NA	0	0	0	0	0	0
HNRNPCL4	NA	NA	0	0	0	0	0	0
PRAMEF2	-2.33962	0.481924	3	0	0	0	0	0
PRAMEF4	0.96757	0.812562	0	0	0	0	0	1
PRAMEF7	NA	NA	0	0	0	0	0	0
PRAMEF8	NA	NA	0	0	0	0	0	0
PRAMEF6	NA	NA	0	0	0	0	0	0
PRAMEF27	NA	NA	0	0	0	0	0	0
PRAMEF9	NA	NA	0	0	0	0	0	0
PRAMEF18	0.96757	0.812562	0	0	0	1	0	0
PRAMEF25	NA	NA	0	0	0	0	0	0
PRAMEF26	NA	NA	0	0	0	0	0	0
PRAMEF5	NA	NA	0	0	0	0	0	0
PRAMEF36P	NA	NA	0	0	0	0	0	0
PRAMEF34P	NA	NA	0	0	0	0	0	0
HNRNPCL2	NA	NA	0	0	0	0	0	0
PRAMEF22	NA	NA	0	0	0	0	0	0
PRAMEF10	NA	NA	0	0	0	0	0	0
PRAMEF33	NA	NA	0	0	0	0	0	0
PRAMEF15	NA	NA	0	0	0	0	0	0
PRAMEF13	NA	NA	0	0	0	0	0	0
PRAMEF14	NA	NA	0	0	0	0	0	0
PRAMEF19	NA	NA	0	0	0	0	0	0
PRAMEF17	NA	NA	0	0	0	0	0	0
PRAMEF20	NA	NA	0	0	0	0	0	0
LRRC38	NA	NA	0	0	0	0	0	0
PDPN	0.0811488	0.387602	750	656	715	792	731	710
PRDM2	-0.00969601	0.897246	2001	1702	2005	2092	1717	1840
KAZN-AS1	0.96757	0.812562	0	0	0	0	1	0
KAZN	0.341224	0.000318102	678	554	669	889	734	774
TMEM51-AS1	-0.0617375	0.905681	26	14	10	14	18	15
TMEM51	0.202342	0.0144107	1465	1299	1300	1703	1504	1455
C1orf195	-0.476381	0.686774	3	2	5	1	3	3
FHAD1	0.0417941	0.6951	656	546	583	724	525	586
FHAD1-AS1	0.17437	0.359825	136	104	117	127	126	146
EFHD2	-0.0537786	0.544137	5721	5740	5401	6069	5413	4784
CTRC	-0.104997	0.922072	5	1	5	4	3	3
CELA2A	-1.19771	0.457622	3	1	3	1	0	2
CELA2B	0.198691	0.621213	22	24	26	22	29	31
CASP9	-0.190216	0.0215198	1563	1415	1466	1425	1260	1200
DNAJC16	-0.0647634	0.437571	1979	1464	1843	1895	1497	1630
SCARNA21B	0.966139	0.749508	1	0	0	0	2	0
AGMAT	-0.11845	0.436433	264	219	233	253	224	180
DDI2	0.0980294	0.333597	2147	1548	2354	2302	1889	2223
RSC1A1	-0.390262	0.840456	2	0	2	2	1	0
PLEKHM2	-0.0829405	0.384808	9578	9737	9314	10532	9005	7577
SLC25A34	0.470297	0.231465	26	24	21	31	24	43
SLC25A34-AS1	-1.43231	0.580656	1	0	2	1	0	0
TMEM82	1.8915	0.422708	0	0	1	2	2	0
FBLIM1	-0.165557	0.023403	3682	3162	3388	3334	2987	2765
UQCRHL	0.0531485	0.603824	783	780	823	818	789	860
FLJ37453	-0.131039	0.426587	204	191	187	166	187	175
SPEN	0.132011	0.0786035	4528	3558	4656	5032	4462	4367
ZBTB17	-0.106676	0.215811	2323	2290	2175	2344	2018	1947
SRARP	NA	NA	0	0	0	0	0	0
HSPB7	-0.127254	0.420371	303	274	231	294	245	201
CLCNKA	0.690643	0.108366	27	11	17	28	28	31
CLCNKB	-0.29536	0.310967	50	67	56	55	43	44
FAM131C	-0.365373	0.0381774	190	194	162	155	139	130
EPHA2	-0.44518	1.67172e-07	2023	1933	1957	1553	1446	1335
ARHGEF19	-0.0467459	0.683004	701	714	686	821	629	592
CPLANE2	-0.120818	0.312845	590	586	550	591	545	451
FBXO42	-0.171964	0.0292151	2025	1662	1786	1718	1602	1508
SZRD1	-0.0940552	0.256567	11467	10441	10358	11626	9895	8702
SPATA21	0.231209	0.590874	18	19	22	23	23	23
NECAP2	-0.0119502	0.863009	6027	5447	5795	6404	5421	5275
LINC01772	0.316346	0.0360971	192	176	209	237	239	238
CROCCP3	0.0863861	0.500273	364	286	304	338	315	352
RNVU1-18	NA	NA	0	0	0	0	0	0
RNU1-3	NA	NA	0	0	0	0	0	0
RNU1-4	NA	NA	0	0	0	0	0	0
RNU1-2	NA	NA	0	0	0	0	0	0
RNU1-1	NA	NA	0	0	0	0	0	0
LOC440570	-0.531755	0.179631	37	37	25	31	18	20
LINC01783	0.0140072	0.990595	5	1	4	5	0	5
MIR3675	NA	NA	0	0	0	0	0	0
NBPF1	-0.0805205	0.279734	2636	2115	2403	2283	2169	2259
CROCCP2	-0.0793333	0.353965	1431	1273	1279	1284	1232	1235
MST1P2	0.260975	0.210954	134	159	118	142	151	199
ESPNP	0.53973	0.745162	0	3	1	2	4	0
MST1L	0.600517	0.377545	5	6	14	18	15	5
LOC102724562	2.12935	0.381524	0	1	0	5	0	0
LOC112267871	NA	NA	0	0	0	0	0	0
LOC105376805	-0.301463	0.552974	23	22	26	39	9	11
CROCC	0.213414	0.0227441	881	709	806	916	913	925
MFAP2	0.00697776	0.988665	20	15	15	18	12	20
ATP13A2	-0.122964	0.259713	1768	2026	1784	2017	1593	1550
SDHB	-0.0541586	0.410546	4905	4170	4831	4667	4177	4474
PADI2	-0.266607	0.804097	3	2	7	5	1	4
LINC02783	-0.768184	0.68862	0	3	2	0	0	3
PADI1	0.592799	0.646417	1	1	4	4	4	1
PADI3	-0.304532	0.365008	41	45	38	43	30	28
MIR3972	NA	NA	0	0	0	0	0	0
PADI4	0.434811	0.760456	0	3	2	3	2	2
PADI6	NA	NA	0	0	0	0	0	0
RCC2	-0.173572	0.00759197	15837	12977	14465	14371	12113	11732
ARHGEF10L	0.139821	0.127238	1452	1483	1373	1711	1494	1545
ACTL8	-0.390826	0.631557	3	7	12	8	5	4
LINC01654	NA	NA	0	0	0	0	0	0
IGSF21	NA	NA	0	0	0	0	0	0
KLHDC7A	-0.955984	0.814766	1	0	0	0	0	0
PAX7	NA	NA	0	0	0	0	0	0
TAS1R2	NA	NA	0	0	0	0	0	0
ALDH4A1	-0.109149	0.269303	1124	1037	1032	1148	958	854
MIR4695	NA	NA	0	0	0	0	0	0
MIR1290	-1.43263	0.576456	1	0	2	0	1	0
IFFO2	0.345192	3.0521e-06	1962	1584	1769	2413	2179	2118
UBR4	0.0858386	0.156721	29155	23504	27128	30886	26931	26380
EMC1-AS1	-0.0819564	0.733607	110	78	74	107	73	67
EMC1	0.0225569	0.709316	15032	12388	14208	15494	13342	13243
MRTO4	-0.0413849	0.604043	2562	2394	2545	2738	2349	2195
AKR7L	0.269223	0.600511	24	10	13	13	23	19
AKR7A3	0.949346	0.0177123	19	19	20	46	42	24
LOC100506730	0.267275	0.105241	189	126	171	203	178	198
AKR7A2	-0.0568762	0.584912	2443	2508	2218	2651	2311	1951
SLC66A1	-0.0302261	0.768135	967	985	1006	1101	952	847
CAPZB	-0.0699084	0.339389	21664	19829	19841	21970	18806	17615
LOC105378614	NA	NA	0	0	0	0	0	0
MICOS10	-0.0326906	0.637865	3450	3133	3411	3501	3126	3112
MICOS10-NBL1	1.8154	0.228573	0	3	0	4	6	1
RPS14P3	0.687372	0.114757	14	14	23	32	25	25
NBL1	0.0578781	0.711364	270	353	337	366	346	292
HTR6	0.400025	0.588698	13	6	3	15	5	9
TMCO4	-0.0856334	0.394451	1220	1149	1184	1251	1149	943
RNF186	0.96757	0.812562	0	0	0	0	0	1
OTUD3	0.248546	0.0183538	939	699	986	1051	925	1111
PLA2G2E	NA	NA	0	0	0	0	0	0
PLA2G2A	0.96757	0.812562	0	0	0	0	0	1
PLA2G5	-0.970326	0.518128	5	2	1	1	0	3
PLA2G2D	0.518789	0.554355	6	1	8	9	9	3
PLA2G2F	2.46491	0.403768	0	0	0	1	2	0
PLA2G2C	NA	NA	0	0	0	0	0	0
UBXN10-AS1	-1.82805	0.632778	0	0	2	0	0	0
UBXN10	-2.24484	0.3087	0	2	3	0	0	1
LINC01757	NA	NA	0	0	0	0	0	0
VWA5B1	-0.111068	0.915562	9	5	0	7	3	3
LINC01141	0.011419	0.992303	6	2	1	5	2	2
CAMK2N1	0.0835933	0.26944	2057	1772	2095	2296	2006	1949
MUL1	-0.0540084	0.570331	2925	2475	2464	2948	2510	2102
FAM43B	0.399371	0.0155565	154	138	136	207	174	182
CDA	-0.196923	0.276188	195	130	146	148	133	126
PINK1	0.198824	0.0408292	2539	2629	2488	3312	2964	2529
MIR6084	NA	NA	0	0	0	0	0	0
PINK1-AS	-0.0514005	0.641429	487	421	462	454	412	449
DDOST	-0.0418289	0.486303	28958	25411	27202	29016	24869	25130
KIF17	-0.231456	0.200661	240	200	174	199	189	133
SH2D5	-0.249366	0.0411295	452	380	402	389	343	302
HP1BP3	-0.035669	0.586929	12357	9675	11622	11741	9831	11044
EIF4G3	0.0569795	0.426707	10238	8209	10355	10288	9147	10294
MIR1256	3.52118	0.156722	0	0	0	0	6	0
ECE1	0.0124802	0.853282	20436	17901	19308	21738	18726	17536
ECE1-AS1	-0.0764246	0.630703	202	156	207	191	169	172
NBPF3	0.111175	0.258965	672	521	622	691	625	630
ALPL	0.162535	0.418783	123	143	124	146	167	123
RAP1GAP	0.148804	0.317683	362	383	329	499	383	316
USP48	0.0703444	0.426415	5259	3892	5325	5068	4553	5415
LDLRAD2	-0.130582	0.696241	52	38	42	58	25	38
HSPG2	0.0229601	0.724347	33419	31216	33557	35812	32076	31655
CELA3B	NA	NA	0	0	0	0	0	0
CELA3A	0.96757	0.812562	0	0	0	0	1	0
LINC01635	-0.0765912	0.867701	34	18	14	26	19	17
LINC00339	-0.066274	0.487969	797	678	841	773	699	727
CDC42	-0.0363691	0.596006	21330	17433	21501	20594	17601	20195
WNT4	-0.0990056	0.911843	3	4	9	7	5	3
MIR4418	NA	NA	0	0	0	0	0	0
ZBTB40	-0.118005	0.135179	1729	1410	1655	1630	1409	1356
EPHA8	0.813902	0.793248	0	0	1	2	0	0
MIR6127	NA	NA	0	0	0	0	0	0
C1QA	NA	NA	0	0	0	0	0	0
C1QC	0.96757	0.812562	0	0	0	1	0	0
C1QB	2.68718	0.189099	1	0	0	4	3	0
EPHB2	0.12937	0.087168	12548	11511	11750	14763	12773	11598
MIR4684	0.96757	0.812562	0	0	0	1	0	0
MIR4253	1.76581	0.651652	0	0	0	2	0	0
LACTBL1	-0.470981	0.853053	3	0	0	0	0	2
TEX46	0.735525	0.184995	14	7	10	18	12	21
KDM1A	-0.112074	0.0858057	15014	13190	14032	14254	12671	12025
MIR3115	1.91077	0.577418	0	0	0	0	1	1
LUZP1	0.0199798	0.755995	7016	5558	6721	6956	6065	6409
HTR1D	-0.309093	0.592967	18	12	10	11	9	12
LINC01355	0.544985	0.001558	221	140	225	320	213	315
HNRNPR	-0.00780874	0.916256	9005	7013	8663	8456	7290	8606
ZNF436	0.164291	0.0474721	1945	1485	1942	2047	1939	1976
ZNF436-AS1	0.17716	0.110834	564	555	550	636	652	592
TCEA3	0.101461	0.243196	972	843	884	1037	909	938
ASAP3	0.217805	0.00260365	6244	5544	5781	7530	6699	6147
E2F2	-0.550411	0.0444713	90	106	77	70	76	41
LOC101928163	-0.955984	0.814766	0	0	1	0	0	0
ID3	-0.0375644	0.677546	7929	7914	7327	8682	7379	6572
MDS2	0.0171013	0.978973	12	9	7	8	10	10
RPL11	0.0676047	0.402345	33832	28236	34938	32140	33548	34928
ELOA	0.0336544	0.601863	6624	5647	6248	6810	6148	5907
ELOA-AS1	0.0679868	0.770688	79	65	81	91	72	72
PITHD1	0.0314272	0.677926	2479	1943	2118	2321	2150	2162
LYPLA2	-0.0738343	0.374208	6500	6538	6095	6586	5951	5652
GALE	-0.147485	0.0749875	6133	5839	5566	5986	5135	4722
HMGCL	-0.073524	0.34306	5088	4653	4588	5109	4385	4111
FUCA1	0.0582752	0.498173	1115	891	1050	1167	945	1054
CNR2	1.92186	0.264272	0	2	0	4	2	2
MIR378F	NA	NA	0	0	0	0	0	0
PNRC2	0.0308187	0.721244	3971	2954	3894	3602	3433	3891
SRSF10	0.121171	0.20446	4051	2840	3591	3754	3298	4215
MYOM3	-0.288921	0.000926018	1992	1709	1714	1650	1458	1310
IL22RA1	-0.0265189	0.848015	284	238	281	297	259	229
IFNLR1	0.0176017	0.861254	823	630	734	861	681	662
LINC02800	0.96757	0.812562	0	0	0	1	0	0
GRHL3	-0.0707131	0.91902	9	12	5	10	9	6
STPG1	0.318672	0.599256	16	5	12	10	11	19
NIPAL3	-0.0756841	0.235641	6287	5260	6162	6101	5318	5302
RCAN3AS	0.239396	0.640927	25	10	13	13	22	20
RCAN3	-0.0776677	0.297893	2414	1889	2138	2260	1862	1949
NCMAP-DT	NA	NA	0	0	0	0	0	0
NCMAP	-1.45282	0.600043	0	0	3	1	0	0
SRRM1	0.210817	0.00882258	5764	4434	5375	6009	5376	6472
CLIC4	-0.0354142	0.599485	43084	32298	39584	39805	33729	37734
RUNX3	0.0867059	0.580514	199	229	228	267	218	214
MIR6731	NA	NA	0	0	0	0	0	0
MIR4425	-1.82805	0.632778	0	0	2	0	0	0
SYF2	0.0906578	0.32377	2444	2008	2418	2349	2195	2708
RSRP1	0.364225	4.97274e-05	2202	1915	2006	2679	2261	2906
RHD	0.390877	0.337256	21	19	35	29	43	25
TMEM50A	-0.0484779	0.438778	6209	5093	5841	6053	5097	5347
RHCE	0.120843	0.467289	166	168	173	210	154	188
MACO1	-0.0681055	0.406884	1953	1497	1627	1750	1447	1616
LDLRAP1	0.0276238	0.718721	4773	4182	4110	5023	4199	4075
MAN1C1	0.330982	0.126031	99	95	105	162	88	128
SELENON	-0.0456767	0.596858	7981	7205	6924	8362	6888	6181
MTFR1L	-0.022581	0.791995	3903	3375	3385	4008	3452	3016
LOC646471	0.458851	0.00237019	199	164	188	242	242	267
AUNIP	0.0648076	0.744636	110	91	120	123	105	106
PAQR7	0.0388026	0.712551	1651	1578	1404	1828	1596	1340
STMN1	-0.254861	4.3538e-05	14357	12386	13532	12052	10969	10575
MIR3917	NA	NA	0	0	0	0	0	0
PAFAH2	-0.108707	0.174216	1514	1229	1415	1423	1215	1199
EXTL1	-0.471475	0.278828	23	23	29	19	14	21
SLC30A2	-1.86704	0.590346	1	1	0	0	0	0
TRIM63	1.88299	0.324179	0	0	2	0	5	2
PDIK1L	0.0224305	0.836923	564	429	542	525	492	528
FAM110D	-0.813903	0.247804	13	14	6	9	5	5
C1orf232	-2.41285	0.458571	0	0	3	0	0	0
ZNF593	-0.175994	0.14387	815	762	703	790	686	543
CNKSR1	0.0577315	0.876798	32	25	27	32	25	30
CATSPER4	-1.75525	0.654029	2	0	0	0	0	0
ZPLD2P	1.25107	0.540982	0	2	0	2	3	0
CEP85	0.0169331	0.806218	3725	2960	3273	3676	3160	3183
SH3BGRL3	-0.173533	0.0513378	18203	18240	16670	17880	15505	13818
UBXN11	-0.163529	0.151905	797	762	756	719	750	590
CD52	0.783259	0.175561	7	10	11	15	21	12
CRYBG2	-0.153316	0.409229	159	162	151	177	133	116
ZNF683	0.891325	0.286623	4	3	5	7	8	7
LIN28A	-0.342408	0.629609	13	9	8	15	3	6
DHDDS	-0.00348364	0.964733	6094	5218	5340	6341	5366	4869
DHDDS-AS1	0.712042	0.115027	19	13	14	29	19	27
HMGN2	-0.162508	0.0194899	14063	12672	12848	12836	11558	10879
RPS6KA1	-0.0309166	0.760993	2819	2666	2531	3151	2564	2150
MIR1976	NA	NA	0	0	0	0	0	0
LOC101928728	-0.437509	0.247169	37	36	27	29	21	24
ARID1A	-0.115192	0.0588678	8941	7505	8255	8180	7249	7263
PIGV	-0.0662143	0.397282	1510	1328	1442	1466	1300	1306
ZDHHC18	0.0471663	0.610786	2640	2466	2367	3013	2507	2209
SFN	-0.919332	0.000534928	97	102	71	50	43	50
GPN2	0.079073	0.318116	3620	3239	3334	4131	3435	3192
GPATCH3	0.0144518	0.892956	1046	945	934	1112	1023	813
NR0B2	-0.955984	0.814766	0	0	1	0	0	0
NUDC	-0.0645069	0.432685	9107	8183	7726	9080	7714	7114
KDF1	-0.0566108	0.983779	0	0	2	2	0	0
TRNP1	-0.244353	0.0393294	552	577	516	492	452	445
TENT5B	0.410898	0.00223626	315	308	318	494	414	344
SLC9A1	0.163955	0.0239397	3820	3310	3394	4421	3702	3641
WDTC1	-0.0957638	0.293374	6554	5684	5560	6464	5520	4650
TMEM222	-0.0690234	0.423192	1877	1857	1836	1936	1732	1640
ACTG1P20	0.133835	0.547568	106	66	115	122	98	92
SYTL1	-0.375502	0.0020365	681	705	583	531	505	482
MAP3K6	-0.0482036	0.574848	4392	4389	4220	4739	4099	3755
FCN3	-0.378312	0.44209	21	17	24	24	8	16
CD164L2	-1.49791	0.554054	0	1	2	0	1	0
GPR3	0.257182	0.0984787	193	170	174	251	196	194
WASF2	0.0730418	0.363551	29380	25024	25181	32348	27031	24200
AHDC1	0.0229487	0.755656	6691	6414	6875	7387	6625	6260
FGR	0.133737	0.657337	49	49	53	76	35	56
LINC02574	0.375332	0.637823	4	8	5	4	9	9
IFI6	-0.181658	0.0115958	8015	6824	8059	7589	6494	6034
FAM76A	0.150379	0.163178	690	507	683	693	644	728
STX12	-0.0244421	0.725332	3407	2700	3204	3292	2769	3038
PPP1R8	0.00981168	0.894401	2901	2431	2908	2815	2611	2812
SCARNA1	-0.292089	0.818145	7	1	2	5	3	0
THEMIS2	0.0972544	0.186904	5891	5347	5612	6743	5849	5404
RPA2	0.0791329	0.228023	3506	2961	3310	3749	3205	3330
SMPDL3B	-0.162449	0.237262	312	283	294	270	279	241
XKR8	-0.0410313	0.723325	785	816	727	888	732	651
EYA3	0.0725245	0.357509	2965	2312	3034	3233	2617	2838
PTAFR	-0.14031	0.768428	29	10	26	25	19	14
DNAJC8	-0.0828803	0.191202	7309	6410	7304	7006	6322	6429
ATP5IF1	-0.114058	0.115222	3768	3540	3780	3605	3317	3293
SESN2	-0.466225	8.26635e-07	5170	4615	4164	3927	3257	2916
MED18	-0.161164	0.0764732	1869	1591	1572	1687	1486	1313
PHACTR4	-0.0813707	0.235925	7506	5799	6611	6971	5936	5803
SNHG3	0.188466	0.00377184	3962	3289	3855	4528	3924	4136
RCC1	-0.0937495	0.202463	4977	4208	4395	4744	4107	3831
SNORA73A	0.161432	0.477317	82	80	74	90	91	82
SNORA73B	0.254123	0.324315	70	50	61	63	74	76
TRNAU1AP	-0.102604	0.211585	1692	1435	1555	1647	1389	1311
SNHG12	0.0942587	0.396656	672	640	636	660	657	752
SNORD99	0.202312	0.637254	37	18	29	48	34	14
SNORA61	NA	NA	0	0	0	0	0	0
SNORA44	1.3915	0.18814	5	1	1	7	3	8
SNORA16A	0.679768	0.140448	20	18	12	41	18	22
RAB42	-0.188867	0.0578534	739	634	654	655	565	552
TAF12	0.0175818	0.811158	2987	2470	2872	2960	2512	2912
LINC01715	-0.110072	0.815226	24	15	20	20	22	12
RNU11	NA	NA	0	0	0	0	0	0
GMEB1	-0.0294963	0.724798	1973	1553	1720	1886	1698	1524
YTHDF2	-0.0923048	0.181361	4434	3567	4358	4112	3528	3879
OPRD1	0.0132928	0.979077	22	17	10	15	17	17
EPB41	0.0583486	0.447862	3595	2718	3506	3578	3096	3464
TMEM200B	0.0626852	0.704124	177	190	203	190	205	198
SRSF4	-0.0255545	0.698573	7326	6518	6970	7425	6599	6360
MECR	-0.161952	0.0995485	1643	1628	1583	1626	1470	1244
PTPRU	-0.0668705	0.500258	1059	1050	1032	1176	925	905
LINC01756	1.26137	0.51827	0	2	0	1	1	3
LINC01648	NA	NA	0	0	0	0	0	0
MATN1	1.19662	0.00134138	21	24	15	41	49	47
MATN1-AS1	0.41087	0.0443604	90	96	101	141	105	136
LAPTM5	0.167025	0.0357102	1284	1131	1245	1499	1273	1324
MIR4420	NA	NA	0	0	0	0	0	0
LINC01778	-0.955984	0.814766	0	0	1	0	0	0
SDC3	-0.121833	0.131226	6018	5623	5453	5843	5170	4685
PUM1	0.023465	0.713822	7945	6359	7750	8027	6939	7306
SNORD103A	NA	NA	0	0	0	0	0	0
SNORD103B	NA	NA	0	0	0	0	0	0
SNORD103C	0.765026	0.527207	2	1	3	3	4	3
NKAIN1	0.564363	0.588712	4	3	2	2	6	5
SNRNP40	-0.129023	0.0676974	4509	3943	4056	4135	3703	3559
ZCCHC17	-0.0625828	0.411952	2472	2049	2302	2179	2082	2223
FABP3	0.19487	0.401765	109	57	104	117	99	89
SERINC2	-0.165041	0.119542	2205	2305	2106	2259	2011	1648
LDC1P	2.76469	0.353704	0	0	0	4	0	0
LINC01226	0.794973	0.605468	1	1	2	3	0	4
TINAGL1	0.731089	0.575277	0	1	5	4	2	4
HCRTR1	0.644343	0.783023	0	0	2	0	1	2
PEF1	-0.0779263	0.396297	4860	4395	4125	4753	4295	3610
COL16A1	0.271062	0.198844	91	100	90	127	95	118
ADGRB2	-0.0879284	0.372245	1030	1040	982	1047	939	886
MIR4254	-4.18728	0.0249736	1	3	6	0	0	0
SPOCD1	-0.0757089	0.293458	2726	2421	2534	2586	2347	2327
PTP4A2	0.0473437	0.528047	17630	13352	17440	17567	14852	17201
KHDRBS1	-0.095206	0.113339	12320	10173	11824	11358	10241	10328
TMEM39B	-0.100477	0.277804	1812	1688	1644	1849	1557	1393
MIR5585	0.404999	0.871964	0	2	0	3	0	0
KPNA6	0.10554	0.094102	12475	9833	11856	13349	11575	11595
TXLNA	0.0272828	0.685973	12674	10526	11132	13146	10980	10746
CCDC28B	0.00486714	0.955315	2103	1962	1833	2091	1962	1850
IQCC	0.0302573	0.809216	349	338	327	375	330	329
DCDC2B	0.52267	0.0578496	52	37	62	64	70	80
TMEM234	0.0416402	0.732786	395	356	347	429	337	363
EIF3I	-0.105662	0.208918	20053	18869	17819	20244	17115	15429
MTMR9LP	-0.120808	0.247104	592	565	607	581	498	540
FAM167B	-0.200558	0.194667	330	305	256	277	280	216
LCK	0.0756017	0.952932	5	0	3	2	4	2
HDAC1	0.0205559	0.772189	13000	11162	12119	14043	11729	10948
MARCKSL1	-0.13429	0.0824834	4823	4525	4606	4726	4151	3825
FAM229A	0.221203	0.153367	261	223	241	246	265	326
TSSK3	0.295704	0.00847188	501	504	498	610	597	632
BSDC1	0.0541307	0.433664	5957	5422	5475	6448	5452	5574
ZBTB8B	0.955151	0.372125	0	3	6	11	5	2
ZBTB8A	0.0914258	0.310044	1150	862	1106	1209	986	1104
ZBTB8OS	-0.0206547	0.81633	1118	973	1095	1108	923	1097
RBBP4	0.111645	0.120319	3694	2858	3476	3776	3306	3668
SYNC	-0.22501	0.0112994	1158	1048	1241	1020	944	971
KIAA1522	0.0632899	0.397195	5361	4737	4927	5936	5052	4683
YARS1	-0.318939	7.78335e-05	30175	25521	25110	25043	20646	18989
S100PBP	0.00639184	0.933561	2398	1966	2452	2451	2056	2301
FNDC5	0.108785	0.712897	54	43	39	54	45	47
HPCA	0.168119	0.783599	17	6	10	10	16	10
TMEM54	-0.101006	0.191752	2752	2617	2712	2737	2444	2342
RNF19B	0.240143	0.0041843	1842	1528	1578	2262	1782	1788
AK2	-0.057201	0.354923	10115	8623	9497	9958	8578	8499
AZIN2	0.273984	0.00665409	600	498	564	730	660	609
TRIM62	0.0653697	0.600423	359	342	337	396	358	330
ZNF362	-0.168572	0.08626	976	939	922	961	805	759
A3GALT2	-0.303802	0.820757	3	1	5	0	1	6
PHC2	-0.0933284	0.224022	7025	6749	6736	7253	6119	5866
MIR3605	0.752983	0.308472	4	7	7	6	16	8
PHC2-AS1	0.824448	0.0891025	11	13	17	18	22	32
ZSCAN20	0.0846199	0.436982	575	487	560	551	558	597
CSMD2	0.111177	0.145855	1853	1668	1888	2110	1877	1835
HMGB4	2.48881	0.396074	0	0	0	0	1	2
CSMD2-AS1	3.69829	0.0706493	0	0	0	1	3	3
C1orf94	-0.328697	0.211656	81	83	66	51	67	64
MIR552	NA	NA	0	0	0	0	0	0
GJB5	-0.569119	0.312768	20	25	12	6	20	12
GJB4	-0.756481	0.438002	7	8	2	2	5	3
GJB3	0.34844	0.700921	2	6	7	2	5	12
GJA4	0.406883	0.708586	3	2	4	6	1	5
SMIM12	0.00359489	0.96735	1888	1735	1816	2147	1701	1608
DLGAP3	1.00416	0.184773	5	4	5	11	8	9
LOC653160	-0.171108	0.146561	437	402	473	408	351	402
TMEM35B	-0.0312567	0.705155	1589	1337	1605	1489	1403	1510
ZMYM6	0.0237993	0.792742	1715	1212	1425	1544	1315	1524
ZMYM1	0.0915239	0.332244	1512	1026	1321	1472	1209	1391
SFPQ	0.0892471	0.179334	9239	7004	8537	9325	8125	8698
ZMYM4	-0.0475124	0.521135	4194	3222	4127	4021	3357	3712
ZMYM4-AS1	0.143777	0.909597	1	5	1	3	3	2
KIAA0319L	0.0291804	0.661683	14816	12250	13124	15070	13252	12501
NCDN	0.0527743	0.48575	3873	3618	3517	4131	3659	3611
TFAP2E	0.305165	0.150334	85	83	95	118	111	95
PSMB2	-0.0828591	0.265327	8034	7346	7260	8052	6783	6530
C1orf216	0.0133447	0.873154	1763	1521	1554	1790	1605	1470
CLSPN	0.0117831	0.926289	608	443	682	576	516	636
AGO4	0.0648028	0.491134	1319	1010	1319	1347	1096	1345
AGO1	0.0806926	0.210407	6330	5046	6111	6655	5769	5951
AGO3	0.152806	0.0369267	4367	3213	4074	4585	4061	4193
TEKT2	-0.198939	0.381273	91	92	96	81	90	71
ADPRHL2	-0.0352657	0.644002	3376	3109	3132	3485	3012	2876
COL8A2	-0.0592777	0.425685	2304	1980	2307	2212	2070	2007
TRAPPC3	0.0465278	0.519061	4477	3913	3942	4383	4122	4167
MAP7D1	-0.0906598	0.318682	16410	16569	14990	16929	15034	13177
THRAP3	-0.0209749	0.762787	8321	6826	8365	7984	7085	7942
SH3D21	0.172106	0.119441	543	457	551	568	544	622
EVA1B	0.0406256	0.673748	2319	2533	2392	2618	2517	2323
STK40	-0.200427	0.0106095	6674	6201	6340	6371	5404	4945
LSM10	0.0308854	0.745126	1107	1134	1158	1288	1119	1068
OSCP1	0.0544323	0.690617	363	251	303	377	275	295
SNORA63C	-0.959077	0.523346	4	0	4	2	1	1
MRPS15	-0.140938	0.0467497	3184	2744	2861	2935	2473	2539
CSF3R	0.110265	0.894263	5	10	3	9	3	8
GRIK3	0.00578591	0.998686	0	1	0	1	0	0
MIR4255	NA	NA	0	0	0	0	0	0
LINC01137	0.00411266	0.972876	517	454	411	520	450	413
ZC3H12A	0.251667	0.00543726	996	903	937	1302	1028	1045
MIR6732	0.558117	0.524244	9	5	2	17	4	3
MEAF6	0.0194366	0.787908	2999	2682	3089	3101	2763	2986
MIR5581	-0.0402955	0.964087	12	5	1	4	6	7
SNIP1	0.0473655	0.523327	1906	1678	1918	2060	1775	1830
DNALI1	-0.30941	0.14434	126	98	114	113	85	74
GNL2	0.165047	0.0744291	4137	3256	4367	4258	3984	4808
RSPO1	-1.82805	0.632778	0	0	2	0	0	0
C1orf109	-0.0914933	0.236173	2004	1650	1787	1882	1516	1689
CDCA8	-0.216779	0.0145283	3760	3256	3274	3379	2950	2506
EPHA10	-1.09788	0.429415	6	5	0	0	3	2
MANEAL	0.0613273	0.558643	1023	784	798	1042	877	786
YRDC	0.0652184	0.389123	2450	2060	2216	2675	2179	2164
C1orf122	-0.0700431	0.450401	3343	3596	3289	3520	3208	3036
MTF1	0.0713255	0.349295	3311	2459	3124	3431	2808	3039
INPP5B	0.00032313	0.99675	1832	1455	1666	1874	1530	1528
SF3A3	0.0173562	0.776987	8369	7065	8042	8710	7414	7539
FHL3	-0.0910919	0.402395	1248	1276	1126	1326	1128	983
UTP11	-0.0123674	0.858579	2554	2108	2389	2516	2195	2243
POU3F1	1.61947	0.270185	1	1	1	1	4	4
MIR3659	NA	NA	0	0	0	0	0	0
LINC01343	-0.955984	0.814766	0	0	1	0	0	0
LINC01685	NA	NA	0	0	0	0	0	0
RRAGC	-0.0619819	0.374084	3690	2955	3438	3613	2913	3090
GJA9-MYCBP	0.239155	0.734223	23	1	12	16	6	19
MYCBP	-0.0736412	0.959464	0	4	2	3	1	2
LOC105378663	1.90849	0.394995	1	0	0	1	1	2
GJA9	NA	NA	0	0	0	0	0	0
RHBDL2	-0.0505932	0.641766	637	551	532	559	549	543
AKIRIN1	-0.090364	0.203023	4065	3262	3628	3522	3186	3507
NDUFS5	0.00693318	0.916084	5317	4561	5319	5321	4778	5087
MACF1	0.102669	0.242983	27484	20296	29454	28055	25348	28615
KIAA0754	0.0253774	0.802511	1650	1149	1754	1666	1418	1503
BMP8A	0.426619	0.0298403	106	102	127	145	130	173
OXCT2P1	-0.292636	0.50817	16	30	31	18	24	21
PPIEL	0.808361	0.102562	8	12	22	20	26	27
PABPC4	-0.0905648	0.140164	10296	8865	9518	9773	8502	8558
PABPC4-AS1	0.67211	0.144574	16	14	14	28	23	19
SNORA55	-0.0483173	0.952371	7	4	8	4	5	9
HEYL	1.02494	0.0654263	10	8	9	23	12	20
NT5C1A	0.00578654	0.998729	1	0	0	1	0	0
HPCAL4	-0.8759	0.202921	12	13	11	12	3	5
PPIE	-0.0868756	0.217952	5547	4858	5233	5461	4767	4453
BMP8B	-0.196608	0.615168	58	21	42	30	23	50
OXCT2	-0.660621	0.499326	2	11	4	2	4	5
LOC101929536	NA	NA	0	0	0	0	0	0
TRIT1	0.0212521	0.819156	1411	1139	1348	1248	1285	1383
MYCL	-0.195052	0.455846	116	63	68	91	59	64
MFSD2A	0.4428	2.78455e-07	1303	1136	1162	1782	1624	1470
CAP1	-0.00982976	0.874829	19676	16590	19890	19828	17873	17754
PPT1	-0.00530477	0.93331	20064	16294	19547	19831	16779	18761
RLF	0.0946308	0.251954	2176	1624	1956	2055	1912	2118
TMCO2	-0.955984	0.814766	0	0	1	0	0	0
ZMPSTE24	0.0758632	0.374824	4004	3180	4219	4061	3589	4267
COL9A2	-0.232827	0.0670917	482	501	479	426	358	460
SMAP2	-0.181923	0.0126374	4893	4317	4494	4503	3895	3654
ZFP69B	-0.0918992	0.559454	255	181	218	193	214	199
ZFP69	1.1451	0.148276	2	4	7	13	9	7
EXO5	-0.0942073	0.667216	113	85	86	94	91	79
ZNF684	0.200471	0.191872	202	159	189	222	187	219
RIMS3	-0.340434	0.000100158	8424	7181	7023	7046	5687	5127
NFYC-AS1	0.0888736	0.532839	246	219	240	263	218	266
NFYC	-0.108341	0.14827	2650	2394	2482	2533	2261	2168
MIR30E	NA	NA	0	0	0	0	0	0
MIR30C1	NA	NA	0	0	0	0	0	0
KCNQ4	-0.0470869	0.925718	15	11	24	18	15	15
CITED4	1.25526	0.00457096	24	11	12	38	48	24
CTPS1	-0.17812	0.015486	3564	3000	3102	3105	2763	2638
SLFNL1-AS1	0.45638	0.0597807	66	70	60	106	71	93
SLFNL1	0.47983	0.265776	20	13	24	33	25	21
SCMH1	-0.0990183	0.22084	2705	2471	2422	2642	2283	2160
FOXO6	0.271668	0.0278222	361	334	323	450	407	369
FOXO6-AS1	-0.156848	0.733015	33	19	15	16	20	23
EDN2	-1.45564	0.402403	2	6	0	0	0	3
HIVEP3	0.222331	0.0329784	542	440	539	662	552	552
GUCA2B	NA	NA	0	0	0	0	0	0
GUCA2A	0.96757	0.812562	0	0	0	0	0	1
FOXJ3	0.0420792	0.584034	5270	3978	5229	5241	4482	5057
RIMKLA	-1.28647	0.488196	0	1	6	3	0	0
ZMYND12	0.00578599	0.998691	0	0	1	0	0	1
CCDC30	-0.116891	0.780765	27	20	33	27	31	15
PPCS	-0.066049	0.385655	2377	1936	2297	2181	1917	2174
PPIH	0.0178223	0.824032	1493	1385	1511	1579	1383	1469
YBX1	-0.113257	0.0835172	67327	60565	65344	63481	59093	55377
CLDN19	0.294321	0.757199	6	4	3	7	1	8
P3H1	0.0133153	0.836531	17700	15945	16659	18454	16313	15873
C1orf50	-0.0781951	0.421409	736	700	754	738	665	666
TMEM269-DT	0.187472	0.879202	1	3	3	2	3	3
TMEM269	0.453155	0.338691	25	9	16	22	20	25
SVBP	-0.0761729	0.534805	419	344	442	376	386	371
ERMAP	-0.031853	0.723537	962	828	865	913	846	825
ZNF691	-0.115951	0.283713	706	552	579	633	552	501
LOC339539	1.13072	0.442627	1	1	2	6	0	3
SLC2A1	-0.0875592	0.323595	6240	6011	5717	6436	5615	4874
SLC2A1-AS1	-0.153125	0.468848	117	116	97	102	105	89
FAM183A	-0.629422	0.406175	6	12	11	6	2	11
EBNA1BP2	0.000229493	0.997345	4311	3972	4198	4386	3945	4113
MIR6733	2.43502	0.413588	0	0	0	1	0	2
CFAP57	0.602539	0.517923	5	8	0	6	7	7
TMEM125	0.221087	0.858345	3	1	3	3	3	2
C1orf210	-0.801683	0.408658	10	3	5	2	2	6
TIE1	-0.117779	0.462645	212	190	204	223	179	156
MPL	-0.252785	0.498388	32	30	32	33	23	23
CDC20	-0.201897	0.0448899	8833	8591	7458	8653	6944	6123
ELOVL1	-0.0603366	0.479378	7864	6892	6667	7983	6603	5949
MIR6734	NA	NA	0	0	0	0	0	0
MED8	0.0475734	0.495788	6595	5827	5919	6879	6143	5875
SZT2	0.0709804	0.318952	6048	5339	5725	6704	5819	5407
SZT2-AS1	-0.932526	0.739322	0	1	1	0	1	0
MIR6735	NA	NA	0	0	0	0	0	0
HYI	NA	NA	0	0	0	0	0	0
PTPRF	0.234025	0.000362689	17065	15398	16557	21107	18646	17754
KDM4A	-0.163103	0.0251277	6063	5273	5581	5703	4849	4522
KDM4A-AS1	0.123295	0.380142	304	224	263	293	302	258
ST3GAL3	-0.068277	0.513439	2351	2417	2214	2670	2150	1871
LOC101929592	0.604362	0.438827	4	5	7	5	10	9
MIR6079	-3.69839	0.0890624	0	3	4	0	0	0
ARTN	0.561408	0.0458714	55	37	44	59	64	75
IPO13	0.189376	0.033192	6321	5961	5697	7944	6718	5862
DPH2	0.0294609	0.728088	4556	4019	4023	5079	4036	3746
ATP6V0B	0.12231	0.161045	9998	9878	9174	12074	10306	9307
B4GALT2	0.03557	0.695114	9690	9573	8764	11043	9419	8333
CCDC24	-0.0109856	0.91654	1106	1062	918	1176	952	940
SLC6A9	-0.149056	0.097269	2660	2364	2289	2572	2104	1918
KLF17	0.831023	0.000166342	80	52	86	125	119	139
KLF18	-0.506588	0.828283	2	1	0	0	2	0
DMAP1	-0.0136364	0.872656	2512	2407	2318	2643	2355	2167
ERI3	-0.0162962	0.863846	4576	4316	3929	5012	4062	3633
ERI3-IT1	0.464497	0.118675	45	39	34	55	51	56
SNORA110	0.0483578	0.985896	0	0	2	0	0	2
RNF220	-0.151512	0.0521137	4346	3943	3877	3995	3605	3328
MIR5584	NA	NA	0	0	0	0	0	0
TMEM53	-0.1154	0.311048	558	538	514	518	506	458
SNORD145	2.39476	0.426763	0	0	0	2	0	1
ARMH1	-0.0934821	0.836178	26	13	33	17	20	29
RNU5F-1	0.0396664	0.985745	3	0	0	2	0	1
RNU5D-1	-1.35049	0.348067	0	3	7	2	1	1
KIF2C	-0.189629	0.00674009	10240	9120	9392	9258	8210	7677
SNORD160	-0.224579	0.855524	1	7	2	5	4	0
RPS8	-0.0317514	0.611457	45079	41255	44600	45526	41169	40989
SNORD55	-0.0502028	0.898994	26	27	29	25	20	34
SNORD46	0.00772892	0.986731	21	17	20	23	23	12
SNORD38A	-0.674138	0.319886	8	19	9	7	5	11
SNORD38B	0.104155	0.788993	28	29	23	29	22	35
BEST4	-0.162306	0.756881	19	13	15	20	11	11
PLK3	0.292797	0.00957384	581	612	590	826	719	643
TCTEX1D4	0.736714	0.132438	19	8	14	23	26	18
BTBD19	0.201273	0.0698265	521	484	586	606	581	632
PTCH2	0.362408	0.137314	75	51	71	104	75	73
EIF2B3	0.0362421	0.602987	2635	2295	2552	2753	2447	2440
HECTD3	0.0238544	0.785669	5292	4883	4578	5681	4952	4362
UROD	-0.0912362	0.218285	5547	5041	5027	5481	4667	4494
ZSWIM5	-1.8358	0.438633	2	0	2	0	1	0
LINC01144	-0.153315	0.631402	51	34	45	46	39	31
HPDL	-0.277231	0.796092	3	3	5	3	4	2
MUTYH	-0.205868	0.0552036	694	628	662	635	583	497
TOE1	-0.0380258	0.747754	456	353	394	436	376	353
TESK2	-0.0263529	0.815295	635	536	523	654	514	493
CCDC163	0.019093	0.857586	608	478	510	568	491	548
MMACHC	-0.0352144	0.715852	1354	1060	1085	1331	1058	1014
PRDX1	-0.0585431	0.3425	31487	26654	28756	31110	25999	26075
AKR1A1	-0.082791	0.282689	9581	8617	8538	9544	8163	7512
NASP	-0.000436021	0.995721	4002	3116	3945	3642	3423	3886
CCDC17	0.307494	0.133282	109	80	102	132	97	129
GPBP1L1	-0.0288034	0.695487	9027	6798	8769	8598	7174	8146
RPS15AP10	0.671935	0.0555817	36	26	25	39	38	60
TMEM69	-0.0407253	0.603103	2192	1860	2129	2247	1734	2012
IPP	-0.0775357	0.338961	1868	1600	1994	1835	1576	1739
MAST2	0.0264046	0.736867	8656	7704	7714	9414	7867	7220
PIK3R3	0.114622	0.323008	414	401	440	493	403	461
LOC110117498-PIK3R3	NA	NA	0	0	0	0	0	0
LOC101929626	0.417084	0.475162	12	10	9	11	11	19
TSPAN1	-0.234391	0.0172404	1050	877	851	897	707	752
P3R3URF	1.78231	0.224539	2	0	1	3	2	5
POMGNT1	0.00392225	0.961938	14219	13017	12625	15270	13058	11636
LURAP1	-0.152884	0.397053	188	143	134	154	127	135
RAD54L	-0.135833	0.218409	688	600	623	656	587	491
LRRC41	-0.0335265	0.705777	10471	10092	9679	11462	9700	8437
UQCRH	-0.0207248	0.769929	9990	9609	10251	10301	9542	9509
NSUN4	-0.00952259	0.894074	3566	2897	3363	3616	3128	2968
FAAH	-0.461325	0.458135	6	23	19	6	17	12
FAAHP1	-0.612129	0.797905	1	0	2	2	0	0
LINC01398	NA	NA	0	0	0	0	0	0
DMBX1	1.36166	0.249899	1	3	1	4	5	4
TMEM275	NA	NA	0	0	0	0	0	0
MKNK1-AS1	0.101744	0.82247	20	20	21	30	12	24
KNCN	NA	NA	0	0	0	0	0	0
MKNK1	-0.0644136	0.48067	1137	995	1128	1190	1002	918
MOB3C	0.023063	0.772106	1459	1245	1482	1491	1333	1406
ATPAF1	-0.0293569	0.69311	2077	1857	2064	2125	1786	1949
TEX38	0.357248	0.556481	16	8	8	21	7	13
EFCAB14-AS1	0.45476	0.518319	8	7	7	12	14	4
EFCAB14	0.147401	0.0372782	6669	5200	6606	7193	6224	6889
CYP4B1	0.96757	0.812562	0	0	0	0	1	0
CYP4Z2P	NA	NA	0	0	0	0	0	0
CYP4A11	NA	NA	0	0	0	0	0	0
CYP4X1	-0.0374141	0.957889	11	6	8	7	5	12
CYP4Z1	-0.0010165	0.9996	1	2	0	0	1	2
CYP4A22	NA	NA	0	0	0	0	0	0
LINC00853	-0.124438	0.755836	29	30	22	23	28	23
PDZK1IP1	0.474764	0.3196	19	14	17	28	29	12
TAL1	0.965885	0.748067	0	0	1	0	2	0
STIL	-0.0749737	0.424602	1364	1041	1297	1213	1015	1259
CMPK1	-0.017879	0.8114	12164	8866	11174	11256	9399	10873
LINC01389	0.24381	0.727843	7	6	9	10	6	10
FOXE3	0.499635	0.717505	1	2	2	1	3	3
FOXD2-AS1	-2.18323	0.115979	3	4	7	0	3	0
FOXD2	-0.377399	0.844347	0	1	3	0	2	1
TRABD2B	-0.545039	0.672636	2	1	6	1	2	3
SKINT1L	-0.611334	0.759527	5	0	0	0	1	2
SLC5A9	-0.466418	0.700902	5	3	2	1	5	1
SPATA6	-0.381768	0.225237	50	50	42	41	36	32
AGBL4	0.366089	0.770532	1	2	4	2	1	6
BEND5	-0.0907331	0.93871	2	6	2	8	1	1
AGBL4-AS1	0.00578587	0.998682	0	0	1	0	1	0
AGBL4-IT1	NA	NA	0	0	0	0	0	0
ELAVL4	0.96757	0.812562	0	0	0	0	1	0
DMRTA2	-0.0214545	0.968893	12	18	16	11	24	10
FAF1	-0.0716318	0.289438	4501	3892	4248	4424	3841	3722
CDKN2C	-0.388843	3.31967e-07	6861	6487	6484	5453	5024	4642
MIR4421	NA	NA	0	0	0	0	0	0
MIR6500	0.96757	0.812562	0	0	0	1	0	0
C1orf185	0.454876	0.788315	0	4	0	4	1	1
LINC01562	0.305487	0.80174	0	6	3	9	1	2
RNF11	-0.0772582	0.24297	10102	7904	8700	9118	7665	8377
TTC39A	-0.0931799	0.297096	1532	1290	1257	1410	1230	1170
TTC39A-AS1	-0.566856	0.593684	3	6	6	0	3	7
EPS15	-0.0464661	0.527344	6004	4469	5363	5745	4527	4969
CALR4P	-0.428721	0.732448	0	8	4	0	6	3
OSBPL9	0.0254784	0.742803	7842	5797	7602	7485	6494	7436
NRDC	0.0282143	0.728392	16403	13016	17328	15927	14528	16776
MIR761	NA	NA	0	0	0	0	0	0
RAB3B	0.167748	0.0316933	4034	3014	3989	4280	3832	4168
TXNDC12	0.00883105	0.900145	11056	9135	11391	11162	9551	10869
KTI12	NA	NA	0	0	0	0	0	0
TXNDC12-AS1	0.0525891	0.940154	13	8	5	14	8	5
BTF3L4	-0.104262	0.210369	4738	3596	4733	4154	3600	4292
ZFYVE9	-0.0438584	0.589011	3200	2564	3295	3041	2613	3070
CC2D1B	-0.0163778	0.824296	4054	3774	3869	4223	3749	3573
ORC1	-0.0142234	0.903178	497	404	418	505	406	391
PRPF38A	0.0393327	0.575312	3099	2699	3033	3142	2819	3068
TUT4	0.0153229	0.833412	3274	2443	2911	3103	2725	2821
GPX7	0.0304341	0.89333	91	83	82	110	73	79
SHISAL2A	-0.585306	0.806192	0	0	3	1	0	1
COA7	-0.0127915	0.885873	1530	1173	1371	1409	1170	1430
ZYG11B	0.0257204	0.760125	4124	2949	3899	3790	3376	3882
ZYG11A	-0.948197	0.437357	8	1	3	2	1	3
ECHDC2	0.00901894	0.916491	1002	843	925	1008	862	905
SCP2	0.00941056	0.897809	5378	4279	5321	5260	4506	5203
PODN	-0.526279	0.812748	2	1	0	0	1	1
SLC1A7	-0.263741	0.809292	4	7	1	1	4	5
CPT2	0.00285847	0.970289	2728	2458	2792	2975	2578	2421
CZIB	-0.0486989	0.511652	1970	1645	1930	1960	1677	1699
MAGOH	-0.0673009	0.389935	1641	1347	1489	1475	1352	1418
LOC100507564	-0.399512	0.353772	24	24	41	35	18	15
LRP8	0.0650013	0.364496	2886	2288	2760	2987	2662	2595
LINC01771	0.288306	0.730744	7	5	5	13	6	2
SLC25A3P1	NA	NA	0	0	0	0	0	0
DMRTB1	0.96757	0.812562	0	0	0	1	0	0
GLIS1	-0.04779	0.673526	557	477	447	521	444	463
NDC1	0.0174097	0.828567	3325	2542	3270	3186	2767	3216
YIPF1	0.0329603	0.686563	2006	1642	1720	2106	1666	1705
DIO1	-0.012216	0.974824	26	25	31	27	22	32
HSPB11	0.0701787	0.435718	1018	891	1022	1070	919	1074
LRRC42	0.038793	0.5776	3318	2741	2949	3391	2919	2902
LDLRAD1	1.76581	0.651652	0	0	0	2	0	0
TMEM59	0.0249605	0.702105	17414	14620	17318	17294	15441	17160
TCEANC2	0.00860842	0.916964	2358	1701	2260	2276	1980	2043
MIR4781	NA	NA	0	0	0	0	0	0
CDCP2	-0.045958	0.943641	18	5	9	8	11	11
CYB5RL	-0.098592	0.321694	699	562	619	625	565	555
MRPL37	-0.0878652	0.325137	7367	7290	6606	7589	6531	5927
SSBP3	0.0115175	0.877937	3544	3058	3184	3722	3136	2983
SSBP3-AS1	0.712868	0.00890071	40	42	49	72	67	75
ACOT11	-0.0227509	0.903709	190	158	128	177	160	130
FAM151A	0.275764	0.582261	12	20	13	19	15	21
MROH7	-0.112282	0.965372	0	1	1	2	0	0
MROH7-TTC4	-0.903017	0.752133	1	1	0	1	0	0
TTC4	-0.178383	0.302116	213	151	229	203	139	179
PARS2	-0.154176	0.222205	652	649	562	655	560	463
TTC22	-1.30969	0.08958	12	9	9	4	4	4
LEXM	-0.774222	0.300799	14	9	6	9	4	4
DHCR24	-0.0609937	0.426308	8819	7648	7749	8861	7443	6871
TMEM61	0.0691656	0.969951	3	1	0	0	1	3
BSND	0.823549	0.646753	4	0	0	6	1	0
PCSK9	0.0767785	0.748148	67	70	86	88	75	72
USP24	-0.0204252	0.793021	6889	5464	7272	6787	5822	6596
LOC100507634	-0.254184	0.495831	42	24	33	31	29	22
MIR4422HG	NA	NA	0	0	0	0	0	0
MIR4422	NA	NA	0	0	0	0	0	0
LINC01753	NA	NA	0	0	0	0	0	0
LINC01755	NA	NA	0	0	0	0	0	0
LINC01767	0.96757	0.812562	0	0	0	0	0	1
PLPP3	-0.399582	0.163876	53	54	70	49	39	46
LOC101929935	2.76469	0.353704	0	0	0	4	0	0
PRKAA2	-0.767138	0.0447094	40	32	54	18	21	34
FYB2	-0.868682	0.778245	0	0	2	1	0	0
C8A	0.96757	0.812562	0	0	0	0	0	1
C8B	NA	NA	0	0	0	0	0	0
DAB1	1.76581	0.651652	0	0	0	2	0	0
DAB1-AS1	NA	NA	0	0	0	0	0	0
OMA1	0.0310001	0.771664	1004	721	1012	977	798	996
TACSTD2	0.0254281	0.990219	0	0	3	1	1	1
MYSM1	0.237059	0.0316439	1800	1144	1645	1836	1530	1972
JUN	0.0257165	0.710163	7448	6812	7058	8109	6836	6734
LINC01135	-0.214435	0.625313	22	27	19	23	17	19
LINC01358	0.127447	0.629891	64	66	61	94	61	55
HSD52	-0.572693	0.482083	5	10	7	5	3	7
FGGY	0.0931838	0.320237	788	661	740	807	772	741
MIR4711	NA	NA	0	0	0	0	0	0
LOC101926944	-0.00979461	0.995661	0	2	2	1	3	0
HOOK1	0.774977	0.693539	3	0	0	3	0	2
CYP2J2	0.711461	0.32257	5	5	10	6	17	9
C1orf87	0.96757	0.812562	0	0	0	0	1	0
LINC01748	-0.0360279	0.871342	105	78	95	104	69	97
LOC101926964	NA	NA	0	0	0	0	0	0
NFIA-AS2	0.814698	0.790079	0	1	0	2	0	0
NFIA	-0.232017	0.0128059	993	797	952	808	700	811
NFIA-AS1	NA	NA	0	0	0	0	0	0
MGC34796	0.96757	0.812562	0	0	0	1	0	0
TM2D1	-0.0637237	0.470975	1731	1320	1658	1643	1279	1556
PATJ	-0.132889	0.102329	1752	1397	1707	1525	1353	1518
MIR12132	NA	NA	0	0	0	0	0	0
MIR3116-1	NA	NA	0	0	0	0	0	0
MIR3116-2	NA	NA	0	0	0	0	0	0
L1TD1	NA	NA	0	0	0	0	0	0
KANK4	0.237248	0.411233	40	48	52	57	53	55
USP1	-0.131151	0.111408	3936	2897	3333	3276	2689	3244
DOCK7	-0.106819	0.155852	4223	3358	4354	3909	3377	3718
ANGPTL3	0.498758	0.578724	4	3	6	5	10	3
ATG4C	-0.0474554	0.603385	1094	829	928	966	840	932
LINC01739	NA	NA	0	0	0	0	0	0
LINC00466	-1.97211	0.589348	0	2	0	0	0	0
FOXD3-AS1	-0.550864	0.508643	5	10	7	2	5	8
FOXD3	-0.700116	0.55606	4	5	2	5	1	1
MIR6068	NA	NA	0	0	0	0	0	0
ALG6	-0.116658	0.293054	779	604	805	637	640	719
ITGB3BP	-0.0360592	0.706436	996	886	920	890	873	953
EFCAB7	0.104646	0.417045	389	296	307	391	306	364
DLEU2L	0.131608	0.793053	28	7	22	25	22	14
PGM1	-0.0538056	0.525671	12266	11356	11221	12927	11054	9594
ROR1	0.0199673	0.798015	1882	1524	1674	1865	1528	1733
ROR1-AS1	1.19905	0.196607	7	2	2	2	13	9
UBE2U	NA	NA	0	0	0	0	0	0
CACHD1	0.380565	0.567508	11	5	8	14	8	9
MIR4794	NA	NA	0	0	0	0	0	0
RAVER2	-0.927357	0.0619443	34	19	18	16	12	9
JAK1	0.13686	0.0306455	14389	11303	13597	15806	13067	14073
LINC01359	2.39745	0.145301	2	0	0	2	5	3
MIR3671	0.0277136	0.987176	1	2	1	0	3	1
MIR101-1	1.85231	0.43977	0	0	1	3	1	0
AK4	-0.124902	0.0714301	7421	5873	7451	6775	5810	6308
DNAJC6	-0.223325	0.00881738	1322	1050	1297	1122	949	1052
LEPR	0.0635412	0.482987	2889	2164	2513	2556	2382	2885
LEPROT	-0.0441049	0.537842	6966	5339	6701	6459	5560	6267
PDE4B	0.184051	0.0249386	1377	1169	1432	1593	1383	1519
PDE4B-AS1	NA	NA	0	0	0	0	0	0
SGIP1	-0.161508	0.59803	55	41	43	39	42	42
MIR3117	NA	NA	0	0	0	0	0	0
TCTEX1D1	0.0773991	0.658959	181	120	179	173	150	178
INSL5	-0.999161	0.738982	0	2	0	1	0	0
WDR78	0.00702521	0.98222	45	32	53	40	42	47
MIER1	-0.0128936	0.880941	3894	2839	3568	3484	2972	3655
SLC35D1	0.0655515	0.371413	2299	1834	2236	2394	2041	2189
C1orf141	0.403128	0.829403	0	0	4	0	4	1
IL23R	0.0491765	0.773529	239	145	177	205	165	204
IL12RB2	-0.107985	0.674956	61	67	83	62	64	69
SERBP1	-0.0436591	0.577208	29943	23645	31347	28441	24506	28796
GADD45A	0.0891455	0.178437	5000	4295	4895	5275	4635	5108
GNG12	-0.0531681	0.491569	14431	10665	12651	12986	10432	12687
GNG12-AS1	0.12397	0.699157	65	33	42	41	61	47
DIRAS3	0.76518	0.028144	33	23	24	39	51	44
WLS	-0.141812	0.0294412	5576	4683	5395	5200	4499	4426
MIR1262	-0.868682	0.778245	0	0	2	1	0	0
RPE65	0.0748235	0.837658	33	24	30	34	29	28
DEPDC1	-0.200488	0.00479344	4413	3295	3939	3622	3164	3268
DEPDC1-AS1	-0.205772	0.773283	8	9	10	3	10	10
LINC01707	1.91077	0.577418	0	0	0	0	1	1
LINC01758	-0.955984	0.814766	0	1	0	0	0	0
LRRC7	0.294551	0.54253	12	17	18	22	15	21
PIN1P1	NA	NA	0	0	0	0	0	0
LRRC40	-0.0293827	0.796197	1117	835	1088	891	935	1113
SRSF11	0.147642	0.131321	7583	5603	7054	7111	6496	8552
ANKRD13C	-0.0136251	0.858693	1995	1573	1803	1946	1590	1756
HHLA3	-0.166731	0.155609	773	665	623	723	600	511
CTH	-0.29669	7.68361e-05	2987	2367	2743	2469	2084	2005
LINC01788	-0.341926	0.415138	20	36	38	18	31	25
PTGER3	-0.0512228	0.651397	658	474	530	542	482	565
ZRANB2-AS1	0.116761	0.52653	149	103	143	145	129	150
ZRANB2	0.116965	0.172428	4653	3408	4154	4425	3905	4781
MIR186	0.422349	0.209644	35	29	46	35	53	57
ZRANB2-AS2	-0.905208	0.301775	10	5	6	3	3	5
NEGR1	-0.105913	0.237556	2572	1752	2033	2053	1816	1974
NEGR1-IT1	NA	NA	0	0	0	0	0	0
LINC01360	-1.41055	0.588088	2	0	1	1	0	0
LINC02238	0.019076	0.991308	3	1	0	2	1	1
LRRIQ3	-0.314856	0.0968333	141	131	142	107	106	118
FPGT-TNNI3K	0.32482	0.656439	9	3	9	12	7	7
FPGT	-0.117745	0.31411	924	726	1025	770	753	915
TNNI3K	-2.41661	0.418619	2	1	0	0	0	0
LRRC53	-0.955984	0.814766	0	1	0	0	0	0
ERICH3	-0.133149	0.68259	43	33	46	34	38	38
ERICH3-AS1	1.4878	0.540301	1	0	0	1	1	1
CRYZ	0.0242176	0.82811	2270	1692	2507	2104	1916	2481
TYW3	0.0237772	0.787647	1774	1450	1771	1771	1457	1820
LHX8	0.0569123	0.911771	20	13	13	12	18	17
SLC44A5	0.315214	0.357092	47	24	32	52	32	43
ACADM	-0.0406851	0.626101	2779	2088	2533	2407	2173	2545
DLSTP1	-0.346246	0.268375	59	44	49	36	49	33
RABGGTB	0.178505	0.13987	1426	1146	1493	1334	1390	1819
SNORD45C	0.614085	0.107046	28	14	36	35	42	40
SNORD45A	0.866487	0.0494637	15	15	15	32	28	22
SNORD45B	0.521017	0.271192	14	15	18	31	14	23
MSH4	-2.08364	0.0824962	5	5	7	1	0	3
ASB17	NA	NA	0	0	0	0	0	0
LOC101927342	NA	NA	0	0	0	0	0	0
ST6GALNAC3	0.693558	0.56369	2	1	4	3	7	1
LINC02567	NA	NA	0	0	0	0	0	0
ST6GALNAC5	-2.28613	0.302496	1	4	0	0	0	1
MIR7156	-0.955984	0.814766	0	0	1	0	0	0
PIGK	0.0186588	0.833657	5477	3843	5008	4965	4196	5199
AK5	0.225895	0.349191	72	54	73	82	70	79
ZZZ3	0.157237	0.103299	4834	3385	4784	4845	4216	5268
USP33	0.0197047	0.77148	6529	5135	6227	6326	5541	6134
MIGA1	0.080606	0.357277	3995	2779	3510	3804	3138	3825
NEXN-AS1	-0.129014	0.642787	64	57	52	49	58	50
NEXN	-0.148859	0.147843	860	628	710	711	580	677
FUBP1	0.170801	0.0319686	3832	3023	3712	3991	3578	4225
DNAJB4	0.0308823	0.709484	4331	3091	3593	3790	3443	3899
GIPC2	0.113957	0.887936	11	3	6	5	4	12
MGC27382	1.35616	0.0141099	5	11	9	28	17	20
PTGFR	0.27541	0.00237248	3699	2687	3594	4026	3562	4360
IFI44L	-0.0822849	0.389439	5460	3734	5601	4874	4135	4806
IFI44	-0.0305725	0.75775	3134	2290	3215	2791	2465	3108
ADGRL4	-0.0963652	0.262309	1612	1240	1501	1535	1171	1346
LINC01781	0.872004	0.760985	0	0	1	1	0	1
ADGRL2	-0.0960133	0.323605	963	722	984	894	778	805
LOC101927434	NA	NA	0	0	0	0	0	0
LINC01362	1.10451	0.641746	2	0	0	0	0	4
LINC01361	1.01955	0.64449	0	0	2	1	0	3
LINC01712	NA	NA	0	0	0	0	0	0
LINC01725	NA	NA	0	0	0	0	0	0
LOC101927560	-3.53338	0.124099	0	5	1	0	0	0
TTLL7	-0.0349829	0.727854	942	663	858	848	712	822
PRKACB	0.0225816	0.767158	3865	2813	3626	3708	3227	3436
SAMD13	-0.251532	0.166374	156	162	188	132	138	153
UOX	1.16895	0.338494	4	2	0	2	8	3
DNASE2B	-0.0897008	0.912299	5	10	4	5	8	5
RPF1	0.0451959	0.661442	1747	1456	1956	1667	1656	1947
GNG5	-0.139366	0.100499	5297	5380	5365	5471	4754	4363
SPATA1	-0.203926	0.606269	23	37	32	34	19	28
CTBS	-0.0617515	0.43345	2697	1954	2330	2421	2030	2184
LINC01461	-0.490911	0.211205	31	31	33	18	26	23
LINC01555	-1.41103	0.583828	2	0	1	0	1	0
SSX2IP	-0.0986385	0.288409	2245	1623	2009	1802	1642	1984
LPAR3	-0.903017	0.752133	1	1	0	1	0	0
MCOLN2	0.548032	0.123424	42	18	33	43	53	37
MCOLN3	0.925599	0.760249	0	0	1	0	0	2
WDR63	-0.397631	0.539339	13	8	11	8	7	9
MIR4423	NA	NA	0	0	0	0	0	0
SYDE2	-0.102489	0.439801	368	277	344	340	254	322
C1orf52	0.0259525	0.758809	1836	1460	1707	1690	1561	1800
BCL10	-0.125272	0.134152	1585	1188	1369	1395	1176	1201
LOC646626	0.0408204	0.933487	17	23	19	11	29	20
DDAH1	0.0482219	0.654649	1043	702	962	942	825	999
CCN1	-0.184457	0.108392	2866	1848	2008	2424	1736	1719
ZNHIT6	0.111274	0.204706	1757	1292	1518	1738	1436	1720
COL24A1	0.341518	0.157648	61	64	83	105	74	85
ODF2L	0.0778264	0.453442	813	586	819	802	734	781
MIR7856	-1.82805	0.632778	0	0	2	0	0	0
CLCA2	-1.37241	0.455651	0	7	0	2	0	1
CLCA1	0.00578654	0.998729	1	0	0	1	0	0
CLCA4	NA	NA	0	0	0	0	0	0
CLCA4-AS1	-0.61011	0.17875	33	22	19	16	14	18
CLCA3P	0.860599	0.520268	3	2	0	3	3	3
SH3GLB1	0.00395962	0.951623	11388	8693	10450	10830	9400	10145
SELENOF	-0.0328796	0.61097	10749	9140	10549	10356	9084	10150
HS2ST1	-0.0137014	0.868143	5523	4214	5483	5095	4486	5355
LINC01140	0.0906723	0.868794	12	10	21	10	15	20
LINC02801	NA	NA	0	0	0	0	0	0
LMO4	-0.0658006	0.31224	6268	5403	5690	6091	5181	5263
LINC01364	0.679715	0.759939	1	0	1	0	2	1
PKN2-AS1	-0.409807	0.57047	15	10	8	12	1	12
PKN2	0.0399518	0.618752	4301	3035	3729	3940	3443	3876
GTF2B	0.166409	0.0763306	1123	867	1163	1210	1081	1217
KYAT3	-0.110889	0.185631	2177	1763	2106	1948	1624	1992
RBMXL1	0.000578589	0.995132	1379	1110	1500	1375	1189	1397
GBP3	0.044155	0.619003	1584	1244	1552	1559	1319	1605
GBP1	0.0269204	0.74635	4107	3050	4038	4002	3333	3973
GBP2	0.180498	0.00754865	7388	5869	7162	8065	7060	7846
GBP7	-0.128139	0.468773	164	144	146	136	130	147
GBP4	0.448741	0.00205818	211	195	253	329	298	269
GBP5	0.147182	0.0433776	3168	2633	3192	3471	3027	3400
LOC729930	NA	NA	0	0	0	0	0	0
GBP6	-1.90406	0.416716	2	2	0	0	0	1
GBP1P1	0.592793	0.712284	0	5	0	3	5	0
LRRC8B	-0.0966969	0.405524	587	409	482	500	404	467
LRRC8C-DT	-0.236196	0.51715	40	29	40	22	31	38
LRRC8C	0.0139278	0.90332	669	502	696	701	520	653
LRRC8D	0.0903372	0.260414	2605	2065	2594	2814	2233	2644
GEMIN8P4	-0.114099	0.52804	153	129	147	133	117	144
ZNF326	0.0722861	0.533148	777	508	664	685	604	735
SNORD3G	NA	NA	0	0	0	0	0	0
BARHL2	NA	NA	0	0	0	0	0	0
LINC02609	-0.068962	0.719643	132	107	130	120	123	106
LINC01763	-0.671372	0.299239	12	12	14	10	3	11
ZNF644	0.0608771	0.506811	2311	1661	2250	2210	1919	2294
HFM1	-1.16872	0.164718	7	6	12	3	3	5
CDC7	-0.116813	0.358516	656	430	589	480	479	563
TGFBR3	-0.151982	0.329575	205	176	197	188	161	169
BRDT	-0.316893	0.808482	1	2	6	0	4	3
EPHX4	-0.367766	0.206867	90	79	45	52	55	58
SETSIP	0.997245	0.404188	1	1	4	6	4	2
BTBD8	-0.12061	0.726127	58	28	54	34	34	58
KIAA1107	0.0684011	0.695805	165	136	136	161	134	161
C1orf146	3.2231	0.0670641	1	0	0	3	2	5
GLMN	-0.0613949	0.525225	745	630	685	673	631	658
RPAP2	-0.0819979	0.382197	1009	779	996	926	785	900
GFI1	-0.31411	0.711487	8	3	8	6	6	3
EVI5	0.080679	0.30543	2413	1825	2080	2351	2003	2277
RPL5	-0.0458179	0.481587	44415	36817	43408	40988	37502	41381
DIPK1A	0.311801	4.03222e-06	3734	2965	3512	4509	3860	4224
SNORD21	0.276069	0.714324	11	5	7	16	2	10
SNORA66	0.103265	0.824528	25	16	15	26	14	20
MTF2	-0.0881964	0.377034	1619	1181	1659	1448	1212	1495
TMED5	-0.0120049	0.862776	6923	5312	5970	6403	5447	6076
CCDC18	0.234394	0.0859102	526	355	437	457	483	587
CCDC18-AS1	0.287921	0.0187416	1440	947	1376	1426	1317	1782
DR1	-0.0896575	0.230637	8553	6197	7838	7336	6487	7191
FNBP1L	-0.0879548	0.264015	4550	3403	4332	3993	3448	4014
BCAR3	0.0286107	0.692756	3524	3244	3749	3875	3376	3447
BCAR3-AS1	1.6552	0.0221485	7	6	1	17	18	9
MIG7	0.743255	0.0922123	28	13	15	33	39	20
MIR760	-0.416787	0.83138	1	0	3	2	0	1
DNTTIP2	0.0893788	0.347891	2561	1947	2470	2363	2233	2746
GCLM	-0.189694	0.0075544	4064	3249	3643	3485	2839	3233
ABCA4	-0.437739	0.0665958	102	98	83	82	72	55
ARHGAP29	0.222895	0.00238765	3282	2585	3163	3722	3149	3596
ABCD3	-0.132122	0.0636566	6753	5082	6370	5792	5097	5577
F3	0.294091	0.000364563	5749	4148	5465	6655	5467	6544
MIR12133	0.813902	0.793248	0	0	1	2	0	0
SLC44A3-AS1	0.016952	0.875894	545	437	527	582	446	493
MIR378G	0.020479	0.984353	5	5	2	3	8	1
SLC44A3	-0.0399671	0.629297	1339	1078	1267	1281	1072	1210
CNN3	0.0276029	0.72474	40960	33618	44037	40686	36986	42247
LOC729970	0.0675888	0.404202	1462	1227	1329	1429	1350	1404
ALG14	0.176444	0.131413	449	379	514	548	454	507
ALG14-AS1	1.81876	0.112356	2	0	3	4	8	5
TLCD4	0.431128	0.000217121	691	433	557	765	687	785
TLCD4-RWDD3	0.171726	0.655478	38	23	28	22	38	38
LOC101928118	-0.540634	0.279831	15	22	25	19	15	9
RWDD3	0.0028248	0.982112	411	332	371	368	330	410
LINC01760	0.96757	0.812562	0	0	0	0	1	0
LINC01650	NA	NA	0	0	0	0	0	0
LINC01761	1.76581	0.651652	0	0	0	2	0	0
LINC02607	0.96757	0.812562	0	0	0	1	0	0
LINC02790	NA	NA	0	0	0	0	0	0
LINC01787	NA	NA	0	0	0	0	0	0
PTBP2	0.201633	0.164962	411	295	408	427	336	506
DPYD	0.039526	0.559917	5414	4201	5106	5461	4578	4991
DPYD-AS1	0.771782	0.545383	4	1	1	3	1	6
DPYD-AS2	0.474248	0.735837	5	0	1	3	1	4
LINC01930	-1.75525	0.654029	2	0	0	0	0	0
MIR137HG	0.221562	0.823067	3	4	4	6	2	5
MIR2682	0.307214	0.850398	2	2	0	2	1	2
MIR137	NA	NA	0	0	0	0	0	0
LINC01776	-0.116338	0.841173	29	9	28	12	7	40
SNX7	-0.119808	0.125427	2715	2156	2655	2315	2187	2363
PLPPR5	NA	NA	0	0	0	0	0	0
LOC100129620	-0.955984	0.814766	0	0	1	0	0	0
PLPPR4	-0.714063	0.161638	32	10	28	19	10	13
LINC01708	NA	NA	0	0	0	0	0	0
MIR548N	-1.33171	0.516983	2	3	0	0	0	2
PALMD	0.454231	5.11446e-07	886	680	839	1232	1021	1023
FRRS1	-0.0146502	0.865791	2423	1763	2383	2283	1936	2224
AGL	-0.00689601	0.935183	2606	1874	2520	2404	2141	2350
SLC35A3	0.0660596	0.485999	1801	1272	1587	1729	1377	1730
MFSD14A	0.0489077	0.4722	4515	3724	4347	4514	3992	4431
SASS6	0.079511	0.504082	672	432	612	595	576	617
TRMT13	0.148044	0.120915	1156	843	1074	1115	1077	1175
LRRC39	0.365398	0.272218	48	35	30	53	32	60
DBT	0.0426293	0.621236	3802	2843	3684	3716	3042	3793
RTCA-AS1	0.0847084	0.751557	53	56	75	62	69	63
RTCA	-0.0296503	0.687642	2468	1993	2395	2341	2063	2267
MIR553	0.418791	0.730201	3	3	2	8	3	0
CDC14A	-0.177754	0.264611	248	168	210	191	164	193
GPR88	0.697933	0.462266	7	2	6	0	11	12
LINC01349	NA	NA	0	0	0	0	0	0
VCAM1	0.132931	0.281433	454	368	475	488	400	525
EXTL2	-0.0337507	0.691761	4213	3167	4017	3741	3281	4005
SLC30A7	0.0757129	0.349881	5214	3620	4467	5042	4140	4706
DPH5	-0.0331449	0.675827	1820	1400	1732	1751	1536	1518
LOC102606465	0.0635233	0.599804	364	303	338	387	316	343
LOC101928370	-0.660882	0.187975	20	19	20	10	13	14
S1PR1	0.0341752	0.72877	694	620	691	752	601	695
LINC01307	-0.955984	0.814766	1	0	0	0	0	0
OLFM3	-0.322759	0.824667	7	0	1	1	1	4
DNAJA1P5	NA	NA	0	0	0	0	0	0
COL11A1	0.129416	0.079491	9244	6869	8506	9306	8089	9288
LOC101928436	0.00578599	0.998691	0	0	1	0	0	1
RNPC3	0.232457	0.0881109	354	292	348	376	332	451
AMY2B	0.521256	0.0656916	57	36	53	66	55	86
ACTG1P4	-1.63387	0.298923	4	3	2	3	0	0
AMY2A	0.96757	0.812562	0	0	0	0	0	1
AMY1C	NA	NA	0	0	0	0	0	0
AMY1A	NA	NA	0	0	0	0	0	0
AMY1B	NA	NA	0	0	0	0	0	0
LOC100129138	0.212871	0.70664	14	7	15	14	16	11
LINC01676	NA	NA	0	0	0	0	0	0
LINC01677	NA	NA	0	0	0	0	0	0
LINC01661	NA	NA	0	0	0	0	0	0
PRMT6	-0.187871	0.034308	1366	1348	1448	1262	1167	1216
NTNG1	-0.0175302	0.813495	2334	1911	2199	2364	1883	2094
VAV3	-0.119406	0.535704	128	106	141	119	104	120
MIR7852	-0.955984	0.814766	0	0	1	0	0	0
VAV3-AS1	NA	NA	0	0	0	0	0	0
SLC25A24	-0.129229	0.117242	3923	2922	3728	3286	2881	3408
NBPF4	0.96757	0.812562	0	0	0	0	0	1
NBPF6	NA	NA	0	0	0	0	0	0
FAM102B	-0.106936	0.184532	2146	1659	1945	1889	1570	1844
HENMT1	-0.300624	0.882562	2	0	2	0	3	0
PRPF38B	0.187314	0.0253422	3284	2569	3023	3373	2988	3660
FNDC7	-0.574904	0.566135	5	2	8	5	2	3
STXBP3	0.0936749	0.292259	2931	2142	2445	2727	2338	2883
AKNAD1	0.181229	0.682932	26	16	18	19	20	28
SPATA42	1.88991	0.615101	0	0	0	0	0	2
GPSM2	0.145975	0.06006	4881	3875	5022	5226	4624	5272
CLCC1	-0.0100071	0.896064	2178	1677	2016	2011	1822	1949
WDR47	-0.0496289	0.627044	1581	1263	1715	1392	1371	1595
TAF13	0.0725221	0.355381	4077	3165	4067	4229	3480	4100
TMEM167B	5.69785e-05	0.999471	5726	4398	6057	5585	4783	5673
SCARNA2	0.694137	0.356681	5	3	9	8	11	8
C1orf194	0.510653	0.624158	3	1	7	1	7	7
KIAA1324	-0.139503	0.687819	40	34	35	43	31	25
SARS1	-0.356001	7.15958e-07	35835	29954	30111	28390	23332	23024
CELSR2	-0.00332429	0.961964	4632	4177	4479	4856	4277	4090
PSRC1	-0.131426	0.163692	2358	2314	2169	2400	2041	1815
MYBPHL	-0.273393	0.838135	0	6	2	3	1	3
SORT1	0.180964	0.0114101	6974	5660	7327	8073	6982	7427
PSMA5	0.0914746	0.202878	6139	5204	6082	6154	5910	6361
SYPL2	0.613433	0.359058	6	9	8	10	18	7
ATXN7L2	-0.156945	0.188538	466	431	412	450	351	373
CYB561D1	-0.133998	0.0985597	1846	1540	1662	1733	1464	1387
AMIGO1	-0.287149	0.185822	108	108	93	89	78	86
GPR61	0.617094	0.296843	20	9	4	20	13	17
GNAI3	0.0379664	0.677291	10777	8395	11477	10531	9137	11509
MIR197	NA	NA	0	0	0	0	0	0
GNAT2	0.256243	0.40072	40	37	50	51	41	59
AMPD2	0.0718916	0.391653	18758	18042	17646	22091	18619	16606
GSTM4	-0.0860027	0.353832	1699	1447	1434	1676	1375	1257
GSTM2	-0.0883724	0.513413	284	261	286	269	259	250
GSTM1	-0.198515	0.280082	149	132	133	124	119	116
GSTM5	0.0473557	0.863968	58	43	62	57	49	61
GSTM3	-0.0752809	0.376721	1435	1336	1413	1447	1303	1212
EPS8L3	0.0183802	0.986325	3	3	4	2	3	5
CSF1	0.882114	3.48439e-37	7433	6638	7209	14709	12576	11859
AHCYL1	0.0207317	0.724413	28424	22885	26802	28841	24517	25444
STRIP1	-0.122974	0.103419	3076	2622	2781	2840	2560	2353
ALX3	-0.096968	0.308163	822	654	773	791	642	660
LINC01397	0.524548	0.546361	7	2	5	11	5	4
UBL4B	-0.741187	0.318117	11	7	9	6	5	5
SLC6A17	-0.932662	0.740242	0	1	1	0	0	1
LINC02586	NA	NA	0	0	0	0	0	0
KCNC4	0.0320627	0.974463	5	3	4	2	3	7
RBM15-AS1	0.0403667	0.885165	58	43	61	69	49	48
RBM15	0.0719583	0.41514	1097	940	1114	1112	1047	1131
SLC16A4	-0.104675	0.394369	426	369	481	443	340	400
LAMTOR5	0.0924451	0.213424	4744	4278	5003	5031	4777	5060
LAMTOR5-AS1	-0.00116816	0.99805	15	15	27	23	13	21
PROK1	-0.903017	0.752133	1	1	0	1	0	0
CYMP	NA	NA	0	0	0	0	0	0
CYMP-AS1	NA	NA	0	0	0	0	0	0
KCNA10	-2.33962	0.481924	3	0	0	0	0	0
KCNA2	1.41257	0.47388	1	0	1	0	3	2
KCNA3	NA	NA	0	0	0	0	0	0
CD53	-0.0460349	0.919386	42	10	31	37	18	24
LRIF1	-0.0888645	0.327642	2126	1466	1844	1773	1515	1770
DRAM2	0.060487	0.476787	3112	2347	3117	2974	2765	3111
CEPT1	-0.00351508	0.970409	2155	1764	2276	1965	1913	2242
DENND2D	-0.0897618	0.716358	77	62	76	72	55	74
CHI3L2	-0.0939908	0.552981	212	173	235	220	187	171
CHIAP2	0.96757	0.812562	0	0	0	0	1	0
CHIA	NA	NA	0	0	0	0	0	0
PIFO	0.0692894	0.937434	3	9	4	5	9	3
PGBP	NA	NA	0	0	0	0	0	0
OVGP1	0.65048	0.00443691	86	58	59	116	103	97
WDR77	-0.0832608	0.353266	1799	1745	1696	1894	1571	1487
ATP5PB	-0.0547975	0.411631	9348	8083	9284	8688	8269	8594
C1orf162	0.323243	0.404709	27	29	29	30	24	52
TMIGD3	-1.88466	0.324885	7	1	0	0	2	0
ADORA3	2.35017	0.479387	0	0	0	3	0	0
RAP1A	0.0799202	0.274075	4444	3388	4068	4436	3746	4301
LINC01160	0.890162	0.455597	3	2	1	4	5	2
LOC107985184	-0.523389	0.446962	16	10	8	4	13	6
INKA2	0.0627024	0.472199	1299	1123	1201	1458	1183	1136
INKA2-AS1	-0.0874452	0.816877	38	27	24	28	27	28
LOC101928718	-0.0635429	0.936452	5	5	9	5	6	7
DDX20	-0.0599376	0.570873	900	732	1015	875	753	893
KCND3	-1.75525	0.654029	2	0	0	0	0	0
KCND3-IT1	NA	NA	0	0	0	0	0	0
KCND3-AS1	NA	NA	0	0	0	0	0	0
LINC01750	NA	NA	0	0	0	0	0	0
CTTNBP2NL	-0.0767391	0.307276	3229	2591	3243	3005	2601	2928
MIR4256	-0.0998598	0.905408	7	8	3	7	3	7
WNT2B	0.380887	0.000711156	677	457	640	768	706	808
ST7L	-0.0602138	0.522156	883	696	761	793	726	710
CAPZA1	0.00270958	0.973711	14758	11439	14072	13387	11871	14715
MOV10	0.102992	0.200438	11302	10508	10340	13170	11234	10130
RHOC	-0.0514251	0.538684	26614	25093	23626	27692	23746	21312
PPM1J	0.0961391	0.522182	227	219	231	277	242	204
TAFA3	0.389511	0.630065	3	6	7	7	9	5
LINC01356	0.813534	0.794731	1	0	0	2	0	0
MIR11399	NA	NA	0	0	0	0	0	0
SLC16A1	-0.19297	0.0131931	13320	10006	13089	11095	9395	11088
AKR7A2P1	-0.361706	0.47392	21	14	20	10	16	16
SLC16A1-AS1	0.00408893	0.970562	537	433	462	480	468	477
LRIG2-DT	0.220439	0.41811	56	42	59	59	62	60
LRIG2	0.0901882	0.305558	1479	1079	1396	1436	1311	1420
LOC643441	0.925693	0.761704	1	0	0	0	0	2
MAGI3	-0.0784218	0.326321	2628	1891	2406	2353	2012	2136
PHTF1	-0.0549924	0.519024	1747	1323	1713	1554	1468	1537
RSBN1	0.153646	0.0628605	1720	1336	1463	1757	1511	1724
AP4B1-AS1	0.187751	0.603123	32	23	52	34	38	48
PTPN22	0.028735	0.79317	633	483	610	616	505	627
BCL2L15	-0.169809	0.880012	1	7	3	3	6	1
AP4B1	0.0176838	0.844289	1302	1168	1145	1301	1223	1122
DCLRE1B	0.0463454	0.634275	761	603	653	759	664	648
HIPK1-AS1	0.050727	0.910118	22	15	26	16	26	22
HIPK1	0.041115	0.549366	9359	7007	8502	9192	7701	8499
OLFML3	0.0143006	0.885149	689	622	657	709	656	615
SYT6	0.872004	0.760985	0	0	1	1	0	1
TRIM33	0.0344743	0.691808	2065	1429	1800	1987	1621	1767
BCAS2	-0.018619	0.828398	1461	1220	1501	1445	1225	1435
DENND2C	-0.0738012	0.906936	12	6	14	12	11	7
AMPD1	0.96757	0.812562	0	0	0	0	1	0
NRAS	-0.0227484	0.75875	9866	7620	9293	9126	7777	9249
CSDE1	0.0141744	0.878207	45934	34590	49782	44632	38295	47363
SIKE1	0.0979431	0.207634	3968	2844	3433	3799	3366	3691
SYCP1	-1.90406	0.416716	2	2	0	0	0	1
TSHB	NA	NA	0	0	0	0	0	0
TSPAN2	-0.357154	0.323628	39	28	44	34	31	21
NGF-AS1	0.863338	0.512183	2	1	2	4	4	1
NGF	-0.905915	0.00181424	88	93	59	52	32	45
VANGL1	0.00849221	0.907025	4598	4106	4964	4932	4406	4354
CASQ2	-0.0500112	0.969968	3	2	3	7	0	1
NHLH2	NA	NA	0	0	0	0	0	0
LINC01649	-0.955984	0.814766	0	0	1	0	0	0
LOC101928977	NA	NA	0	0	0	0	0	0
SLC22A15	-0.423711	0.426961	22	12	15	12	11	13
MAB21L3	0.96757	0.812562	0	0	0	0	0	1
ATP1A1	-0.0593844	0.335757	52760	45595	49346	52047	45396	43817
ATP1A1-AS1	-0.0422259	0.803665	172	151	171	180	162	136
LINC01762	-0.41966	0.84155	3	0	1	3	0	0
CD58	0.26626	0.00655428	1262	900	1094	1283	1189	1400
MIR548AC	-0.0314249	0.98972	1	1	0	1	0	1
IGSF3	-0.00107816	0.987016	10303	9151	10361	10608	9771	9284
MIR320B1	NA	NA	0	0	0	0	0	0
C1orf137	-1.47692	0.543455	1	1	1	1	0	0
CD2	-2.81334	0.298141	3	1	0	0	0	0
PTGFRN	0.201233	0.00711855	2222	1984	2343	2685	2396	2417
CD101	-0.731064	0.394499	5	6	11	2	7	4
LOC101929099	-0.981297	0.287805	14	6	2	5	3	3
TTF2	0.00264816	0.972858	2115	1625	1964	2072	1699	1907
MIR942	0.96757	0.812562	0	0	0	0	0	1
TRIM45	0.336748	4.24506e-05	1271	1123	1343	1671	1450	1578
VTCN1	1.59583	0.200079	2	0	3	9	5	1
LINC01525	NA	NA	0	0	0	0	0	0
MAN1A2	0.0492522	0.508049	7759	5505	6795	7504	6306	6761
LOC100996263	-0.955984	0.814766	1	0	0	0	0	0
TENT5C	0.251993	0.00189658	1602	1305	1668	1968	1729	1718
GDAP2	0.0432907	0.592469	2538	1984	2284	2307	2200	2441
WDR3	0.0109474	0.903409	6805	5060	7161	6480	5695	6798
SPAG17	0.202832	0.567531	32	24	39	32	34	42
TBX15	-0.145291	0.0520119	2914	2391	2885	2610	2213	2539
LOC105378933	-2.03846	0.235254	1	6	1	0	1	1
WARS2	-0.0453703	0.602024	1171	969	1197	1199	966	1055
WARS2-IT1	3.37824	0.0494508	0	1	0	3	6	2
WARS2-AS1	-0.0392876	0.654904	1120	966	1154	1143	932	1066
LINC01780	1.88991	0.615101	0	0	0	0	0	2
HAO2	-2.39044	0.427365	1	0	2	0	0	0
HAO2-IT1	NA	NA	0	0	0	0	0	0
HSD3B2	-1.79409	0.613344	1	0	1	0	0	0
HSD3B1	NA	NA	0	0	0	0	0	0
HSD3BP4	0.20951	0.546544	46	23	31	42	37	35
LINC00622	-0.154125	0.537821	87	62	106	90	56	82
ZNF697	-0.0893514	0.23909	3286	2534	3083	2867	2550	2881
PHGDH	-0.485039	7.1879e-07	29420	27329	24221	22962	18827	16196
HMGCS2	-0.0841234	0.974174	1	1	0	2	0	0
REG4	0.536196	0.562872	2	5	6	5	2	12
NBPF7	-0.955984	0.814766	1	0	0	0	0	0
NOTCH2NLC	0.0552473	0.764663	141	111	162	155	143	129
ADAM30	NA	NA	0	0	0	0	0	0
NOTCH2	-0.0271458	0.655517	23430	19138	22680	23084	20463	20104
NOTCH2NLR	NA	NA	0	0	0	0	0	0
FAM72B	-0.149829	0.0945444	1078	819	954	923	786	843
H3P4	0.278079	0.189046	98	91	122	112	116	146
H2BP1	-0.506926	0.0935845	64	53	47	44	39	32
LOC100996318	-1.55129	0.230534	7	3	2	1	1	2
FCGR1B	-1.82805	0.632778	0	0	2	0	0	0
SRGAP2-AS1	-0.186981	0.716612	20	16	17	25	8	14
SRGAP2C	1.08054	0.539929	3	0	0	2	3	1
SRGAP2B	NA	NA	0	0	0	0	0	0
SRGAP2D	-0.0283829	0.789966	845	577	778	811	632	697
EMBP1	-0.651849	0.0745057	51	35	33	27	28	20
ANKRD20A12P	-0.301938	0.506076	22	21	20	18	15	18
LOC102723769	0.154982	0.787628	10	12	12	14	9	15
RNVU1-1	NA	NA	0	0	0	0	0	0
MIR6077	NA	NA	0	0	0	0	0	0
LOC100132057	-0.182662	0.69572	24	21	17	15	24	15
RNVU1-3	-1.90014	0.579944	0	1	1	0	0	0
LINC01138	-0.355049	0.0777906	157	118	127	95	96	120
PPIAL4H	NA	NA	0	0	0	0	0	0
PPIAL4G	NA	NA	0	0	0	0	0	0
FAM72D	3.06831	0.0870505	0	1	0	3	2	4
FAM72C	-0.456416	0.585496	11	1	12	7	5	5
NBPF20	0.194502	0.550454	56	35	35	40	41	61
NBPF19	0.175546	0.178092	352	250	355	380	328	363
LOC105369199	0.483226	0.747367	1	2	2	1	0	6
LINC00623	-0.749201	0.622745	0	3	5	4	1	0
LINC00869	-0.364485	0.439172	32	18	19	22	21	10
RNVU1-4	NA	NA	0	0	0	0	0	0
LOC100996720	-0.030329	0.914606	48	53	57	59	45	51
PPIAL4C	NA	NA	0	0	0	0	0	0
PPIAL4A	NA	NA	0	0	0	0	0	0
NBPF8	0.113618	0.196551	997	785	952	1035	913	989
PFN1P2	0.0711194	0.769523	95	60	103	81	79	107
NBPF9	-0.233503	0.22597	141	133	166	117	111	144
LOC653513	0.576105	0.0193666	54	75	68	119	93	84
LOC100996724	0.380159	0.0364124	134	131	122	176	180	146
PDE4DIP	0.18072	0.00941159	3824	3131	3846	4357	3735	4078
SEC22B2P	NA	NA	0	0	0	0	0	0
SEC22B3P	NA	NA	0	0	0	0	0	0
SEC22B	0.0649858	0.439181	2025	1798	2146	2075	1952	2178
NOTCH2NLA	0.96757	0.812562	0	0	0	1	0	0
NOTCH2NLB	0.147335	0.207764	619	413	504	616	487	583
NBPF25P	0.362783	0.0105039	237	179	208	291	255	251
NBPF10	-0.00140812	0.991252	308	276	298	317	278	283
LINC01719	-0.145745	0.55755	82	63	78	80	51	70
RNVU1-6	-0.955984	0.814766	0	0	1	0	0	0
HJV	-1.63712	0.0404301	10	11	10	4	3	3
TXNIP	0.00547347	0.926921	139362	113253	136856	142055	121222	125497
POLR3GL	-0.157055	0.0555763	2200	1710	2050	1789	1644	1865
ANKRD34A	-0.204848	0.0531186	905	905	883	873	786	678
LIX1L	0.0376713	0.537655	8099	6713	7850	8343	7203	7592
LIX1L-AS1	-0.179635	0.785032	7	14	9	12	8	7
RBM8A	0.0367092	0.589887	3640	3010	3533	3605	3321	3448
GNRHR2	0.173459	0.415862	110	95	95	96	113	126
PEX11B	-0.00270617	0.976074	879	805	890	922	815	824
ITGA10	1.37789	9.00192e-21	144	147	180	426	361	434
ANKRD35	-0.821487	0.0128141	63	39	52	30	32	24
PIAS3	-0.0376259	0.613602	4777	4352	4619	5121	4214	4052
MIR6736	-1.82805	0.632778	0	0	2	0	0	0
NUDT17	-0.146543	0.235132	464	482	435	423	408	415
POLR3C	-0.166276	0.0367179	2397	2115	2131	2225	1872	1812
RNF115	-0.0134035	0.851129	3358	2564	2979	3120	2811	2818
CD160	0.226211	0.648098	36	15	9	28	24	17
PDZK1	0.361274	0.194985	46	43	52	70	50	61
GPR89A	-0.126287	0.448899	321	368	542	401	324	403
PDZK1P1	1.08754	0.600243	1	0	1	0	2	2
RNVU1-7	NA	NA	0	0	0	0	0	0
PDE4DIPP1	0.0154356	0.995232	0	0	2	1	1	0
NBPF11	0.105777	0.524385	193	171	213	234	159	227
LINC02805	NA	NA	0	0	0	0	0	0
NBPF12	0.241304	0.175662	177	110	146	168	167	170
LOC728989	0.689738	0.411401	4	3	7	4	11	7
RNVU1-8	-2.46194	0.4039	0	1	2	0	0	0
NBPF13P	1.05657	0.630507	0	0	2	0	1	3
PRKAB2	-0.26978	0.000992053	7658	5399	6780	5746	4817	5728
CHD1L	-0.17658	0.0123734	3062	2683	2978	2861	2423	2412
PDIA3P1	0.0114726	0.892207	1697	1251	1578	1649	1472	1403
FMO5	-0.156004	0.663631	48	24	37	29	30	37
LINC00624	0.954572	0.446331	3	3	0	8	2	2
BCL9	-0.0586993	0.431098	3057	2493	2930	3023	2626	2452
ACP6	-0.10891	0.223312	953	759	890	878	751	770
GJA5	-2.86726	0.278282	2	2	0	0	0	0
GJA8	NA	NA	0	0	0	0	0	0
GPR89B	0.195828	0.300303	118	113	112	143	129	120
LOC101927468	NA	NA	0	0	0	0	0	0
MIR5087	-0.68374	0.381785	6	8	10	6	5	4
LOC100996740	-0.244217	0.0940772	269	257	303	246	244	207
RNVU1-19	-0.955984	0.814766	0	1	0	0	0	0
NBPF26	0.168781	0.189436	485	322	444	471	408	511
PPIAL4E	NA	NA	0	0	0	0	0	0
PPIAL4F	NA	NA	0	0	0	0	0	0
PPIAL4D	NA	NA	0	0	0	0	0	0
RNVU1-14	-0.227984	0.782608	5	6	8	3	7	6
NBPF14	1.03081	0.0624484	12	10	10	10	23	31
NBPF15	0.0493108	0.593486	1840	1341	1861	1750	1622	1788
RNVU1-15	-1.79409	0.613344	1	0	1	0	0	0
LOC105371215	-1.00648	0.496713	1	2	5	2	2	0
LOC101927429	0.121853	0.935852	0	6	0	3	3	1
LOC101060524	NA	NA	0	0	0	0	0	0
DRD5P2	NA	NA	0	0	0	0	0	0
LSP1P5	-0.121406	0.281409	571	444	483	461	463	441
RNVU1-17	NA	NA	0	0	0	0	0	0
LOC105369140	NA	NA	0	0	0	0	0	0
LOC644634	-0.0695325	0.672924	265	244	189	253	219	193
H2BP2	-0.0458712	0.977708	0	2	3	3	2	0
FCGR1CP	-0.955984	0.814766	0	0	1	0	0	0
H3-2	-0.0571304	0.81899	63	70	77	75	63	64
LINC01145	0.0166713	0.914232	241	174	211	218	220	189
RNVU1-20	0.00578633	0.998715	0	0	1	1	0	0
LOC101929798	3.22901	0.183107	0	0	0	0	2	3
H2BC18	-0.403449	0.530649	14	6	15	10	10	6
FCGR1A	0.0360518	0.982673	2	1	1	1	2	1
H3C13	-0.434021	0.741306	3	4	2	6	0	1
H4C14	NA	NA	0	0	0	0	0	0
H4C15	NA	NA	0	0	0	0	0	0
H3C14	NA	NA	0	0	0	0	0	0
H3C15	NA	NA	0	0	0	0	0	0
H2AC18	NA	NA	0	0	0	0	0	0
H2AC19	NA	NA	0	0	0	0	0	0
H2BC20P	0.0172576	0.945878	80	56	64	62	65	73
H2BC21	-0.0205686	0.894469	322	221	221	297	222	230
H2AC20	0.209269	0.525803	32	41	36	52	35	40
H2AC21	-0.184652	0.882777	2	2	4	2	1	4
BOLA1	-0.0329315	0.76152	511	446	482	512	456	433
SV2A	-0.0573423	0.404961	9470	7962	8510	9419	7869	7570
SF3B4	-0.0580169	0.525557	3667	3479	3200	3804	3247	2897
MTMR11	0.156525	0.0643379	1447	1345	1485	1623	1474	1651
OTUD7B	-0.0444543	0.522462	4233	3346	4161	4011	3557	3732
VPS45	0.117014	0.220021	2735	2088	2912	2723	2569	3004
PLEKHO1	0.12897	0.146989	3643	3596	3305	4244	3837	3454
LOC105371433	0.482759	0.54374	5	4	7	5	7	10
ANP32E	-0.0580504	0.490476	6495	4752	6077	5622	4894	5956
CA14	0.22962	0.172258	203	143	153	231	179	172
SNORD13C	0.0643822	0.936644	6	6	6	10	6	3
APH1A	-0.0321996	0.707955	13944	12250	11659	14199	12115	10667
C1orf54	-0.0693128	0.634284	323	237	252	267	220	281
CIART	-0.288906	0.026294	583	558	486	551	370	417
MRPS21	0.100033	0.175262	4729	4119	4616	4765	4585	4983
PRPF3	0.0331523	0.630857	3015	2502	2860	2984	2767	2765
RPRD2	-0.0376751	0.585184	4174	3236	3908	4009	3466	3477
TARS2	0.0538917	0.506337	3871	3542	3572	4340	3697	3359
MIR6878	1.42287	0.354434	0	1	2	2	4	2
ECM1	-0.0504825	0.455417	7806	6431	7256	7675	6698	6283
FALEC	0.233368	0.388096	57	47	52	62	65	55
ADAMTSL4	0.00778641	0.942338	516	441	476	518	432	485
MIR4257	0.799901	0.648284	1	0	2	1	3	1
ADAMTSL4-AS1	0.682861	0.227546	17	9	7	27	12	14
MCL1	0.111564	0.146334	14691	10994	14568	15291	12898	14925
ENSA	-0.0972582	0.133311	10970	9259	9871	10396	8927	8712
GOLPH3L	-0.0251393	0.74676	1945	1657	1966	1889	1683	1868
HORMAD1	-0.585593	0.235976	32	11	27	21	11	14
CTSS	-0.0153157	0.92172	377	246	427	340	301	384
CTSK	0.163859	0.224827	377	291	395	371	365	442
ARNT	0.0601471	0.375647	5142	4296	5118	5493	4902	4699
CTXND2	NA	NA	0	0	0	0	0	0
SETDB1	0.0496412	0.502349	2975	2581	2781	3146	2831	2618
CERS2	-0.0119068	0.870133	17235	14801	15271	17958	14860	14019
ANXA9	-0.148283	0.156079	906	776	705	790	662	696
MINDY1	-0.163705	0.0641465	1886	1628	1802	1840	1535	1361
PRUNE1	-0.0446587	0.541085	2685	2158	2419	2587	2245	2171
BNIPL	0.829197	0.022093	30	17	27	36	47	46
C1orf56	-0.118232	0.289712	646	690	649	675	588	569
CDC42SE1	-0.0104033	0.871972	9047	7551	7978	8949	7667	7685
MLLT11	-0.178526	0.00449599	7172	5858	6729	6392	5309	5676
GABPB2	-0.0363346	0.77459	506	324	418	453	380	372
SEMA6C	0.0327802	0.779115	554	438	446	512	506	442
TNFAIP8L2	-0.229777	0.747266	7	9	10	6	11	5
TNFAIP8L2-SCNM1	NA	NA	0	0	0	0	0	0
LYSMD1	-0.0151536	0.864908	1233	1088	1073	1270	1022	1062
SCNM1	-0.104967	0.539913	187	169	163	177	168	136
TMOD4	0.380711	0.356683	24	25	34	18	44	44
VPS72	-0.123469	0.181445	3409	3327	2904	3313	2845	2704
PIP5K1A	-0.0307243	0.624791	8228	6620	7716	8140	6800	7037
PSMD4	0.0245166	0.738416	12138	11411	11339	12888	11649	10897
ZNF687-AS1	-0.066992	0.786479	113	82	75	119	73	66
ZNF687	-0.127884	0.186456	3369	3127	2779	3290	2752	2456
PI4KB	-0.11114	0.177788	7191	6375	6412	7209	5927	5355
RFX5	-0.0446845	0.475725	6413	5237	5847	6174	5233	5473
GBAT2	-0.0325626	0.94521	17	18	22	23	11	22
SELENBP1	0.212316	0.281264	121	98	123	160	129	106
PSMB4	-0.0596918	0.432352	16124	15692	15195	16441	14696	13961
POGZ	0.0516387	0.448081	4949	3865	4759	5115	4301	4562
CGN	-0.182607	0.541174	74	41	63	63	57	35
TUFT1	-0.401007	3.58337e-06	1632	1416	1418	1288	1029	1060
MIR554	0.00578591	0.998686	0	1	0	1	0	0
SNX27	0.0123949	0.857273	3983	3085	3603	3891	3267	3536
CELF3	-0.72794	0.135823	18	18	32	16	11	14
RIIAD1	-0.955984	0.814766	0	1	0	0	0	0
MRPL9	-0.0928223	0.294561	2177	2170	2206	2283	2032	1831
OAZ3	-0.197508	0.454182	108	56	69	83	61	57
TDRKH	-0.121001	0.291028	517	445	477	525	392	405
TDRKH-AS1	0.224142	0.591093	23	15	35	25	25	34
LINGO4	-0.656664	0.639824	2	3	3	1	4	0
RORC	-0.120723	0.314932	660	611	576	675	557	468
C2CD4D	-0.978119	0.465381	6	2	2	2	0	3
C2CD4D-AS1	0.0592805	0.78786	117	113	94	153	91	96
THEM5	-0.141479	0.650853	43	45	43	46	34	39
THEM4	-0.259398	0.725589	8	8	8	6	4	10
S100A10	-0.11096	0.176834	24870	22378	21378	24474	20447	18625
NBPF18P	-0.0245006	0.992557	1	0	1	2	0	0
S100A11	-0.133665	0.136657	5848	5726	5268	5912	4969	4505
LOC100131107	NA	NA	0	0	0	0	0	0
TCHHL1	NA	NA	0	0	0	0	0	0
TCHH	-0.120521	0.850423	8	16	10	16	11	5
RPTN	NA	NA	0	0	0	0	0	0
HRNR	-1.38512	0.619099	3	0	0	0	0	1
FLG	-0.925737	0.0695893	27	13	29	17	10	9
FLG-AS1	0.0420677	0.978373	2	2	1	0	3	2
FLG2	NA	NA	0	0	0	0	0	0
CRNN	NA	NA	0	0	0	0	0	0
LCE5A	-1.99961	0.151272	2	6	4	0	2	1
CRCT1	NA	NA	0	0	0	0	0	0
LCE3E	NA	NA	0	0	0	0	0	0
LCE3D	-3.75032	0.0886236	1	6	0	0	0	0
LCE3C	NA	NA	0	0	0	0	0	0
LCE3B	0.96757	0.812562	0	0	0	0	1	0
LCE3A	0.00578605	0.998696	1	0	0	0	1	0
LINC00302	NA	NA	0	0	0	0	0	0
LCE2D	NA	NA	0	0	0	0	0	0
LCE2C	-0.955984	0.814766	0	1	0	0	0	0
LCE2B	NA	NA	0	0	0	0	0	0
LCE2A	NA	NA	0	0	0	0	0	0
LCE4A	NA	NA	0	0	0	0	0	0
C1orf68	NA	NA	0	0	0	0	0	0
KPRP	-0.591466	0.805268	2	0	1	2	0	0
LCE1F	NA	NA	0	0	0	0	0	0
LCE1E	NA	NA	0	0	0	0	0	0
LCE1D	NA	NA	0	0	0	0	0	0
LCE1C	0.96757	0.812562	0	0	0	0	1	0
LCE1B	NA	NA	0	0	0	0	0	0
LCE1A	NA	NA	0	0	0	0	0	0
LCE6A	NA	NA	0	0	0	0	0	0
SMCP	NA	NA	0	0	0	0	0	0
IVL	NA	NA	0	0	0	0	0	0
SPRR4	NA	NA	0	0	0	0	0	0
SPRR1A	NA	NA	0	0	0	0	0	0
SPRR3	1.27203	0.519452	0	1	1	3	2	0
SPRR1B	NA	NA	0	0	0	0	0	0
SPRR2D	-1.72783	0.0142837	10	20	16	3	3	8
SPRR2A	NA	NA	0	0	0	0	0	0
SPRR2B	NA	NA	0	0	0	0	0	0
SPRR2E	-0.955984	0.814766	0	1	0	0	0	0
SPRR2F	1.88991	0.615101	0	0	0	0	0	2
SPRR2C	NA	NA	0	0	0	0	0	0
SPRR2G	NA	NA	0	0	0	0	0	0
LOC101928009	NA	NA	0	0	0	0	0	0
LELP1	NA	NA	0	0	0	0	0	0
PRR9	NA	NA	0	0	0	0	0	0
LOR	NA	NA	0	0	0	0	0	0
PGLYRP3	-0.955984	0.814766	1	0	0	0	0	0
PGLYRP4	NA	NA	0	0	0	0	0	0
S100A9	0.561286	0.813008	0	0	2	2	0	1
S100A12	NA	NA	0	0	0	0	0	0
S100A8	-0.353629	0.786445	6	3	0	3	1	3
S100A7A	-0.955984	0.814766	1	0	0	0	0	0
S100A7	1.03679	0.536718	2	0	1	3	2	1
S100A6	0.0599451	0.401293	33587	31051	30207	36844	31164	30828
S100A5	0.196809	0.47147	47	59	55	66	58	61
S100A4	0.0234652	0.780049	3448	3152	2994	3640	3183	2918
LOC101928034	0.254027	0.42192	34	41	38	49	44	42
S100A3	0.140513	0.192235	624	611	621	795	647	606
S100A2	0.0764925	0.34144	5110	5060	4797	5763	5090	4936
S100A16	-0.141807	0.109496	10317	9886	8932	9805	8819	7789
S100A14	-0.459627	0.511266	16	8	8	8	3	12
S100A13	-0.0124032	0.878177	3486	3077	3173	3630	3177	2824
S100A1	0.219913	0.374896	66	61	64	80	61	81
CHTOP	-0.0161964	0.803877	3825	3256	3573	3778	3294	3416
SNAPIN	-0.113981	0.132866	2223	1979	2137	2092	1922	1820
ILF2	0.0392941	0.542625	15156	13314	13754	15448	14049	13722
NPR1	-0.448411	0.748601	4	1	2	2	2	1
MIR8083	NA	NA	0	0	0	0	0	0
INTS3	0.0899586	0.182753	4459	3707	3985	4632	4178	4054
SLC27A3	0.086154	0.588632	216	179	209	205	236	194
LOC343052	0.96757	0.812562	0	0	0	1	0	0
GATAD2B	-0.0870676	0.248645	5149	4079	4463	4944	4014	3881
DENND4B	-0.0287862	0.718063	3913	3406	3462	3953	3470	3117
CRTC2	0.0218365	0.78856	3177	2786	2687	3244	2848	2668
SLC39A1	-0.11284	0.175876	15172	13650	13494	15111	12787	11222
MIR6737	NA	NA	0	0	0	0	0	0
CREB3L4	-0.0319262	0.761284	705	553	632	728	539	576
JTB	0.00758939	0.922302	7392	7161	7009	7830	7165	6661
RAB13	0.106204	0.099806	9580	8026	8877	9757	8888	9680
RPS27	-0.0322096	0.618562	17547	15287	17037	16487	15660	16322
NUP210L	0.31057	0.656064	8	8	6	7	12	8
MIR5698	NA	NA	0	0	0	0	0	0
TPM3	-0.0552531	0.348094	32338	27712	30276	31869	27293	27464
MIR190B	NA	NA	0	0	0	0	0	0
C1orf189	0.112692	0.878143	4	8	10	10	9	5
C1orf43	-0.0789305	0.204814	17861	15319	16505	17226	15029	14612
UBAP2L	0.0508038	0.436608	14086	12056	12920	15151	12779	12419
SNORA58B	0.38893	0.591497	3	8	10	13	7	8
HAX1	-0.162715	0.0470328	8422	7355	7193	7763	6727	5992
AQP10	-1.35625	0.490936	2	3	0	1	1	0
ATP8B2	0.0867188	0.184264	10094	8663	9783	11354	9562	9301
IL6R-AS1	-0.322268	0.701571	9	6	4	4	4	7
IL6R	0.297006	0.0026997	707	597	726	878	843	757
SHE	-1.93574	0.408923	0	2	2	1	0	0
TDRD10	-2.41661	0.418619	2	1	0	0	0	0
UBE2Q1	-0.0488939	0.498555	5001	4302	4373	4836	4271	4067
UBE2Q1-AS1	0.264136	0.728769	9	5	6	11	3	10
CHRNB2	0.422533	0.416961	12	18	12	12	23	21
ADAR	-0.0907243	0.155136	25177	20330	23777	24232	20553	19957
KCNN3	0.0713711	0.662509	179	145	180	193	152	182
PMVK	-0.124175	0.180095	1941	1757	1660	1867	1605	1440
PBXIP1	-0.00991221	0.868944	11134	9503	10467	11268	9686	9818
PYGO2	-0.0625897	0.449783	6351	5496	5209	6236	5168	4908
LOC101928120	-0.233699	0.448536	49	67	43	46	44	46
SHC1	0.0417626	0.582508	34734	30935	31125	37741	32453	29312
CKS1B	-0.0607468	0.428304	3719	3565	3744	3785	3488	3279
MIR4258	-0.892364	0.228638	11	11	9	10	2	5
FLAD1	-0.111085	0.19213	2432	2263	2225	2410	2088	1905
LENEP	0.136599	0.780647	17	13	19	14	22	17
ZBTB7B	-0.156057	0.0798124	4832	4583	4401	4670	4166	3562
DCST2	0.756626	0.0100313	35	32	42	61	59	63
DCST1	0.525835	0.290176	22	14	8	25	18	20
DCST1-AS1	-0.293858	0.313884	86	43	57	61	42	47
ADAM15	-0.103994	0.260645	8086	7758	7363	8392	7162	6074
EFNA4	-0.0976758	0.469023	360	410	390	413	315	361
EFNA3	0.0747956	0.575916	308	272	289	359	288	267
EFNA1	0.148578	0.190189	525	519	497	618	575	513
SLC50A1	-0.0722548	0.309186	7244	6285	6536	7113	6149	5771
DPM3	-0.0473963	0.609306	2321	2352	2095	2376	2143	2036
KRTCAP2	0.0474201	0.572996	2966	2611	2453	3157	2538	2598
TRIM46	0.130408	0.362301	293	340	390	376	356	387
MUC1	0.00470033	0.967887	517	452	426	532	408	458
MIR92B	0.243677	0.854129	3	1	2	3	2	2
THBS3	0.0876685	0.169654	5464	4485	5178	5695	5164	5115
MTX1	0.0399133	0.662918	1343	1279	1194	1395	1188	1336
GBAP1	0.0123432	0.937635	229	200	240	199	233	236
GBA	0.0128064	0.854854	6987	5851	6413	7219	6298	5827
FAM189B	-0.0115771	0.889951	5365	4882	4605	5634	4704	4396
SCAMP3	0.0491144	0.526564	10640	10052	9766	11805	10201	9508
CLK2	0.135243	0.0918332	2446	2392	2395	2751	2562	2614
HCN3	0.213455	0.141603	288	243	211	296	271	289
PKLR	0.0160581	0.990121	3	1	4	3	0	5
FDPS	-0.0862599	0.259584	8668	7899	7889	8779	7361	6889
RUSC1-AS1	0.40121	0.000406052	433	375	430	537	508	579
RUSC1	-0.11494	0.183609	2801	2805	2736	2900	2484	2330
ASH1L	0.0871309	0.262683	5826	4387	5809	5836	5220	5801
MIR555	1.4878	0.540301	1	0	0	1	1	1
POU5F1P4	0.593709	0.641316	2	2	2	2	1	6
ASH1L-AS1	0.0598876	0.7479	136	146	145	175	149	122
MSTO1	0.0880358	0.61212	194	159	165	237	160	154
MSTO2P	0.1249	0.300501	504	495	612	637	495	623
YY1AP1	-0.0201501	0.772179	4061	3485	3857	4211	3552	3448
SCARNA26A	0.96757	0.812562	0	0	0	0	1	0
DAP3	-0.0313272	0.614013	7549	6175	6836	7264	6345	6402
GON4L	0.0872533	0.217743	3677	2969	3602	3767	3356	3686
SCARNA26B	1.8529	0.595645	0	0	0	1	1	0
SYT11	-0.0717633	0.311962	2296	1939	2156	2176	1924	1951
RIT1	0.106756	0.234178	2455	1749	2285	2365	2075	2473
KHDC4	0.156957	0.0286498	3560	2824	3137	3759	3181	3610
SNORA80E	0.137483	0.842768	9	6	8	8	8	9
SCARNA4	0.506758	0.472756	15	4	4	13	8	11
RXFP4	0.543067	0.439309	21	3	5	16	6	19
ARHGEF2	-0.242361	0.00249801	36321	31907	31547	32778	26935	24599
MIR6738	-2.33962	0.481924	3	0	0	0	0	0
SSR2	0.131635	0.0475388	29920	26442	27106	33896	29162	28187
UBQLN4	-0.0380679	0.625998	4967	4411	4447	5097	4351	3997
LAMTOR2	-0.0398632	0.601894	2435	2196	2222	2450	2123	2079
RAB25	-1.63428	0.17493	2	11	2	1	2	2
MEX3A	-0.123924	0.0946689	2371	1870	2085	2118	1777	1878
LMNA	-0.100399	0.259295	56271	56206	51189	57561	50761	44638
SEMA4A	0.287454	0.445243	25	29	27	38	37	24
SLC25A44	-0.00907483	0.904687	2862	2520	2634	2953	2578	2413
PMF1-BGLAP	-0.341837	0.439701	19	32	25	28	17	16
PMF1	-0.0920705	0.437597	570	521	467	492	496	467
BGLAP	-0.0417583	0.957086	7	6	8	3	7	10
PAQR6	0.173045	0.126681	752	649	594	714	734	785
SMG5	-0.0892241	0.233341	9543	8403	8327	9338	7859	7466
TMEM79	-0.18048	0.0905106	846	823	723	781	654	677
GLMP	-0.0334341	0.64495	4783	4297	4431	4830	4307	4030
VHLL	NA	NA	0	0	0	0	0	0
CCT3	-0.0717825	0.326096	18922	16922	17377	18881	16597	15059
TSACC	-0.193146	0.669165	17	22	31	17	17	27
RHBG	0.96757	0.812562	0	0	0	0	0	1
C1orf61	0.46519	0.809836	2	0	1	2	2	0
MIR9-1	NA	NA	0	0	0	0	0	0
MEF2D	0.0603301	0.393876	7010	6367	6623	7786	6677	6361
IQGAP3	-0.0949991	0.238299	8878	7986	7873	8914	7443	6797
TTC24	-0.408191	0.772121	1	2	5	1	0	5
NAXE	-0.115447	0.239233	4712	4702	4136	4731	4206	3595
GPATCH4	0.0421788	0.624292	1987	1524	1909	1872	1685	1973
LOC101928177	-0.192486	0.832985	7	5	3	4	4	5
HAPLN2	0.0840352	0.879371	13	9	16	16	13	11
BCAN	-0.146275	0.29491	299	272	302	265	281	238
NES	0.563575	9.56645e-08	631	547	542	1000	789	751
CRABP2	-0.0836667	0.529906	576	612	486	634	492	463
ISG20L2	0.109751	0.162954	3816	3152	3277	4252	3468	3306
RRNAD1	0.0820237	0.359769	2493	2246	2100	2709	2381	2139
MRPL24	-0.15177	0.0550616	5082	4546	4397	4766	4020	3826
HDGF	-0.0938946	0.179361	33117	29899	33116	32495	30050	27209
PRCC	0.0812828	0.354416	3562	3431	3261	4140	3533	3187
SH2D2A	-0.398641	0.141059	70	74	59	55	53	46
NTRK1	0.0707723	0.780773	75	73	63	62	75	83
INSRR	0.258217	0.438464	38	26	42	37	41	47
PEAR1	0.595552	0.651534	6	1	0	1	3	6
LRRC71	0.28672	0.849498	2	0	3	3	1	2
ARHGEF11	-0.119992	0.0978494	2762	2423	2746	2672	2341	2259
MIR765	NA	NA	0	0	0	0	0	0
ETV3L	-3.48754	0.127085	2	4	0	0	0	0
ETV3	0.0382621	0.623444	2328	1859	2371	2342	2084	2258
CYCSP52	0.175422	0.86557	9	0	4	5	6	3
FCRL5	1.88991	0.615101	0	0	0	0	0	2
FCRL4	-0.955984	0.814766	1	0	0	0	0	0
FCRL3	1.8529	0.595645	0	0	0	1	1	0
FCRL2	NA	NA	0	0	0	0	0	0
FCRL1	2.85283	0.283434	0	0	0	2	2	0
CD5L	-0.219849	0.836989	6	3	4	5	6	0
LOC105371458	0.00578618	0.998705	1	0	0	0	0	1
KIRREL1	0.356336	1.53977e-08	16678	13568	15935	21966	18582	18290
KIRREL1-IT1	1.51929	0.0277282	8	1	7	19	13	13
LINC01704	0.96757	0.812562	0	0	0	1	0	0
CD1D	0.655412	0.539311	6	2	1	6	2	6
CD1A	NA	NA	0	0	0	0	0	0
CD1C	0.96757	0.812562	0	0	0	0	1	0
CD1B	NA	NA	0	0	0	0	0	0
CD1E	NA	NA	0	0	0	0	0	0
OR10T2	NA	NA	0	0	0	0	0	0
OR10K2	NA	NA	0	0	0	0	0	0
OR10K1	NA	NA	0	0	0	0	0	0
OR10R2	NA	NA	0	0	0	0	0	0
OR6Y1	NA	NA	0	0	0	0	0	0
OR6P1	NA	NA	0	0	0	0	0	0
OR10X1	NA	NA	0	0	0	0	0	0
OR10Z1	NA	NA	0	0	0	0	0	0
SPTA1	NA	NA	0	0	0	0	0	0
OR6K2	NA	NA	0	0	0	0	0	0
OR6K3	NA	NA	0	0	0	0	0	0
OR6K6	NA	NA	0	0	0	0	0	0
OR6N1	NA	NA	0	0	0	0	0	0
OR6N2	NA	NA	0	0	0	0	0	0
MNDA	-3.486	0.125966	0	3	3	0	0	0
PYHIN1	NA	NA	0	0	0	0	0	0
PYDC5	NA	NA	0	0	0	0	0	0
IFI16	-0.0599995	0.434115	8048	6095	7266	7043	6061	7257
AIM2	0.152406	0.277714	426	315	429	383	402	498
CADM3	-0.151589	0.277278	302	283	310	292	281	230
CADM3-AS1	1.8529	0.595645	0	0	0	1	1	0
ACKR1	0.142862	0.845151	8	13	6	21	7	3
FCER1A	NA	NA	0	0	0	0	0	0
OR10J3	2.82998	0.290322	0	0	0	2	0	2
OR10J1	-0.998135	0.735596	0	2	0	0	1	0
OR10J4	NA	NA	0	0	0	0	0	0
OR10J5	NA	NA	0	0	0	0	0	0
APCS	NA	NA	0	0	0	0	0	0
CRP	NA	NA	0	0	0	0	0	0
DUSP23	-0.0943597	0.528616	271	293	270	317	238	230
FCRL6	0.557581	0.569424	0	4	9	3	7	9
SLAMF8	0.474667	0.0399656	68	74	88	131	82	108
SNHG28	0.150385	0.517221	92	74	70	84	78	98
VSIG8	0.0991402	0.457432	284	239	261	316	255	266
CFAP45	0.275303	0.0447992	416	247	341	453	357	392
MIR4259	0.96757	0.812562	0	0	0	1	0	0
TAGLN2	-0.104971	0.257758	62575	60096	54864	64978	53754	46794
IGSF9	-0.419798	0.344241	40	21	21	28	12	21
SLAMF9	0.151453	0.615006	48	48	41	65	38	50
LINC01133	-0.266548	0.730807	12	6	6	12	5	3
PIGM	0.0537542	0.523804	1073	890	1013	1083	963	1025
KCNJ10	0.538323	0.529606	8	2	6	13	8	2
KCNJ9	-2.64602	0.197065	3	0	4	0	0	1
IGSF8	-0.131681	0.104086	4121	3900	3908	4103	3543	3241
ATP1A2	-0.616322	0.00100086	179	152	164	96	108	116
ATP1A4	-0.275008	0.876248	4	0	1	2	0	2
CASQ1	0.0701174	0.920597	10	7	6	9	7	8
LOC729867	0.297313	0.420916	27	33	25	38	26	41
PEA15	-0.148832	0.045796	16269	14068	14363	15258	13038	11936
DCAF8	-0.0834571	0.222673	11475	10004	10422	11121	9733	9166
LOC100287049	0.129851	0.678338	49	38	47	70	40	37
PEX19	-0.0162872	0.807201	5611	4872	5290	5738	4992	4814
COPA	0.0813912	0.190086	53519	44236	51827	58315	50467	48719
SUMO1P3	0.293004	0.378424	27	39	66	60	51	51
NCSTN	-0.00196674	0.974946	18334	14856	16868	18712	15469	15596
NHLH1	0.698955	0.0171131	43	33	36	57	61	62
VANGL2	-0.134632	0.562812	108	83	106	126	72	73
SLAMF6	2.47504	0.439514	0	0	0	0	0	3
CD84	0.925395	0.757144	0	1	0	0	0	2
SLAMF1	-0.0892937	0.965076	0	3	0	1	1	1
CD48	0.96757	0.812562	0	0	0	0	0	1
SLAMF7	-0.0913369	0.887132	23	7	6	12	8	13
LY9	0.96757	0.812562	0	0	0	1	0	0
CD244	NA	NA	0	0	0	0	0	0
ITLN1	1.92978	0.41557	1	0	0	1	3	0
LOC101928372	-0.932662	0.740242	0	1	1	0	0	1
ITLN2	-0.955984	0.814766	0	0	1	0	0	0
F11R	-0.0898415	0.211384	6779	5709	5894	6482	5480	5258
TSTD1	-0.0154278	0.990475	3	3	1	3	1	3
USF1	-0.0554816	0.472249	3555	3165	3151	3526	3063	2890
ARHGAP30	-0.141372	0.304718	311	242	322	262	256	268
NECTIN4	0.249523	0.4116	34	52	59	71	48	55
KLHDC9	-0.837714	0.355435	7	7	6	1	4	6
PFDN2	-0.159112	0.0287965	6561	6031	6730	5832	5465	5925
NIT1	-0.14649	0.0610338	5119	4660	4587	4919	4139	3914
DEDD	-0.082662	0.332652	2561	1999	2051	2328	2002	1880
LOC112543491	0.278328	0.314898	64	56	46	85	48	69
UFC1	0.00543566	0.941639	2827	2487	2956	2862	2680	2712
USP21	-0.0606839	0.470456	2153	2108	2183	2360	1921	1905
PPOX	-0.0128182	0.890843	1549	1528	1419	1683	1424	1355
B4GALT3	0.0681129	0.399738	4660	4231	4053	5091	4386	4080
ADAMTS4	0.668621	0.0314921	44	27	33	65	53	46
NDUFS2	-0.0214584	0.757643	9575	8471	8705	9751	8496	8046
FCER1G	-0.0414477	0.923617	14	32	38	26	33	23
APOA2	NA	NA	0	0	0	0	0	0
TOMM40L	-0.169843	0.0578619	1153	1058	1100	1126	895	921
MIR5187	-2.86726	0.278282	2	2	0	0	0	0
NR1I3	-0.0240889	0.942136	39	36	42	43	27	45
PCP4L1	-0.0301026	0.939137	31	27	27	28	18	37
MPZ	0.0771607	0.560043	335	237	303	337	275	304
SDHC	-0.00866296	0.885718	10059	8714	9715	10295	8837	9083
CFAP126	NA	NA	0	0	0	0	0	0
FCGR2A	-0.128572	0.421203	276	192	195	221	176	205
HSPA6	0.223422	0.415927	52	56	55	74	47	70
FCGR3A	-1.41103	0.583828	2	0	1	0	1	0
FCGR2C	0.132491	0.850211	8	6	9	8	6	11
HSPA7	-0.381871	0.521098	11	13	14	8	11	10
FCGR3B	NA	NA	0	0	0	0	0	0
FCGR2B	-0.848842	0.721367	4	0	0	0	2	0
[truncated: 26,267 more rows]

## Sheet: S7. MOG FC>2
Table S7. MOG-G-UVW DEGs FC>2. Genes whose expression differed between MOG-G-UVW cells infected with adenoviral vector alone and adeno-STAG2 at FC>2 and p<0.05 are shown.
Gene Symbol	log2FoldChange	pvalue	MOG_1_vector	MOG_2_vector	MOG_3_vector	MOG_6_STAG2	MOG_7_STAG2	MOG_8_STAG2	Type
LOC105379152	5.20734	0.00073566	0	0	0	4	9	7	Upregulated
GCGR	4.98185	0.0020334	0	0	0	3	10	4	Upregulated
LGALS9B	4.70715	0.00600021	0	0	0	1	6	7	Upregulated
ZNF536	4.44034	0.0105206	0	0	0	5	4	3	Upregulated
MIR93	4.28904	0.0267364	0	0	0	7	4	0	Upregulated
BFSP2	4.24316	0.0307901	0	0	0	0	7	3	Upregulated
ZG16	4.11346	0.0425311	0	0	0	8	0	2	Upregulated
TMEM14EP	4.07153	0.00870458	0	0	1	7	8	3	Upregulated
SNORA84	4.06534	0.0327169	0	0	0	1	4	4	Upregulated
CXorf65	4.05028	0.0461928	0	0	0	3	6	0	Upregulated
IKZF1	4.03005	0.0327133	0	0	0	3	2	4	Upregulated
APOBEC4	4.00625	0.0495292	0	0	0	4	0	5	Upregulated
IAPP	3.99082	0.0105707	0	0	1	5	4	8	Upregulated
GAGE8	3.98023	0.0188658	0	1	0	5	0	12	Upregulated
LOC100303749	3.9017	0.0486477	0	0	0	1	5	2	Upregulated
POTEM	3.82536	0.0268506	1	0	0	5	10	0	Upregulated
MOB3B	3.71676	0.0214627	1	0	0	4	5	5	Upregulated
MIR3942	3.59169	0.0439354	0	0	1	4	0	9	Upregulated
STAG2	3.58122	2.27711e-264	1965	1366	1811	20973	16594	23353	Upregulated
WARS2-IT1	3.37824	0.0494508	0	1	0	3	6	2	Upregulated
PRG4	3.285	0.00321008	1	1	1	9	10	10	Upregulated
MAGEA4-AS1	3.04365	0.0492999	0	0	2	1	3	12	Upregulated
LINC02362	2.99453	0.0460113	0	2	0	1	7	8	Upregulated
WSCD1	2.89092	0.0469951	1	1	0	7	3	5	Upregulated
LOC93463	2.86211	0.0163242	1	1	1	11	6	5	Upregulated
LINC02501	2.72105	0.0295361	1	2	0	6	3	11	Upregulated
SNORD142	2.6856	0.0137977	3	0	1	8	8	9	Upregulated
KLRC1	2.67594	0.0134553	2	0	2	8	7	10	Upregulated
GOLGA8T	2.61984	0.0428723	1	0	2	4	3	11	Upregulated
TBC1D22A-AS1	2.60814	0.0213648	1	1	2	16	2	7	Upregulated
TPSG1	2.57053	0.0491425	2	0	1	2	7	8	Upregulated
LINC02384	2.48925	0.0485711	1	1	1	8	3	6	Upregulated
SPANXB1	2.42286	0.00296827	20	10	11	41	142	27	Upregulated
RUBCNL	2.35785	0.0168554	3	2	1	14	2	15	Upregulated
SNORA13	2.25869	0.0471254	1	2	1	4	8	7	Upregulated
RBFOX1	2.18845	0.0215018	3	1	2	11	10	6	Upregulated
TSL	2.1674	0.0411158	2	0	3	8	7	7	Upregulated
XIST	2.13622	0.0374533	5	1	0	13	8	5	Upregulated
LOC441081	2.12614	0.0448994	0	2	3	8	8	6	Upregulated
VCAN-AS1	2.09247	0.0239658	3	0	4	8	9	12	Upregulated
FUT3	2.02339	0.0182005	3	1	4	10	8	14	Upregulated
KISS1R	1.9798	0.0120755	7	3	1	20	17	6	Upregulated
TM4SF18	1.92474	0.000812473	9	3	7	24	18	29	Upregulated
FAM83B	1.91845	0.0396326	2	1	5	10	3	17	Upregulated
LOC101929124	1.90888	0.0409896	1	2	4	7	12	7	Upregulated
PCDH1	1.89594	0.00284267	3	7	5	17	19	20	Upregulated
ATP8B4	1.8776	1.20037e-07	20	12	26	61	58	91	Upregulated
RUNX1-IT1	1.85141	0.011706	4	6	2	10	20	13	Upregulated
RPL19P12	1.78614	0.0439714	3	3	3	9	3	19	Upregulated
BCAR3-AS1	1.6552	0.0221485	7	6	1	17	18	9	Upregulated
CH25H	1.63771	3.27254e-06	21	24	17	87	43	65	Upregulated
PRICKLE2-AS3	1.63608	0.0371574	4	2	6	13	5	19	Upregulated
FLJ45513	1.61067	0.0254217	4	3	6	10	16	13	Upregulated
FAM124A	1.58605	0.0431798	6	5	1	12	7	17	Upregulated
PELI2	1.56527	1.7668e-08	31	31	32	116	77	86	Upregulated
SMG1P6	1.55943	0.00671821	5	10	10	32	10	33	Upregulated
GCK	1.55672	0.00586523	9	7	6	31	18	16	Upregulated
CHRNA10	1.55555	0.0382899	9	1	4	16	16	8	Upregulated
LOC101559451	1.54054	0.0420297	3	3	6	15	8	12	Upregulated
C3orf80	1.53835	0.00155634	14	23	4	48	46	27	Upregulated
KIRREL1-IT1	1.51929	0.0277282	8	1	7	19	13	13	Upregulated
ACVR1C	1.51235	4.7433e-05	15	15	23	46	48	56	Upregulated
DDIT4L	1.5107	1.01846e-39	376	341	490	1231	1085	1107	Upregulated
GPRC5B	1.50601	4.52552e-06	28	20	21	67	74	53	Upregulated
FAM133CP	1.497	0.0431906	4	3	6	8	13	15	Upregulated
PGAM1P5	1.49464	0.0487593	5	0	10	13	16	12	Upregulated
SNORD101	1.49397	0.0463238	2	7	4	10	10	17	Upregulated
CEBPA	1.47122	0.0164165	8	5	9	31	22	8	Upregulated
CFD	1.47071	3.61105e-11	48	69	72	178	189	157	Upregulated
CYP24A1	1.47045	2.41154e-05	25	12	26	58	54	60	Upregulated
SLC4A9	1.46064	0.0499004	2	6	5	12	15	9	Upregulated
GORAB-AS1	1.43837	0.0311475	9	6	2	19	12	15	Upregulated
SYT2	1.40706	0.00551411	12	9	7	29	23	22	Upregulated
WNT11	1.40474	0.00403749	11	5	17	29	28	29	Upregulated
ITGA10	1.37789	9.00192e-21	144	147	180	426	361	434	Upregulated
TACR1	1.3776	0.00657521	8	10	10	28	20	25	Upregulated
SLC27A2	1.37666	0.0185802	10	6	6	14	22	20	Upregulated
CYSLTR2	1.367	0.00119336	17	11	13	40	33	32	Upregulated
CDKL4	1.36559	0.024418	9	9	5	27	8	25	Upregulated
LOC644135	1.36296	0.0226012	10	3	12	31	10	23	Upregulated
MGC27382	1.35616	0.0141099	5	11	9	28	17	20	Upregulated
FDPSP2	1.29284	0.0350305	6	5	9	21	13	15	Upregulated
ESRRB	1.2613	0.0469571	9	8	4	13	11	26	Upregulated
HOXA13	1.25927	0.00162011	21	15	13	36	39	41	Upregulated
CITED4	1.25526	0.00457096	24	11	12	38	48	24	Upregulated
SLC16A8	1.246	0.0233255	10	11	5	25	19	18	Upregulated
LINC02860	1.22736	0.0344432	10	4	14	26	10	29	Upregulated
NMRK2	1.21625	0.0455572	5	10	8	18	10	26	Upregulated
ICOSLG	1.21279	0.00381565	24	19	11	34	32	58	Upregulated
TTYH1	1.20576	0.0106194	13	13	9	33	23	25	Upregulated
MATN1	1.19662	0.00134138	21	24	15	41	49	47	Upregulated
KLK14	1.18146	0.0113193	17	16	8	37	36	20	Upregulated
RTN4RL1	1.1711	0.0290462	4	12	16	31	24	18	Upregulated
NUGGC	1.16104	0.0228245	9	13	10	25	16	31	Upregulated
AP3B2	1.15565	0.0343367	16	5	8	20	24	19	Upregulated
OXTR	1.1473	1.36086e-18	212	200	254	545	438	489	Upregulated
TRIM9	1.12002	2.02431e-05	48	42	36	112	82	80	Upregulated
COLEC12	1.09601	0.00326406	27	24	17	60	30	56	Upregulated
FHDC1	1.08018	3.30514e-27	506	455	492	1121	1024	916	Upregulated
EFEMP1	1.07038	7.53105e-05	66	30	40	100	92	89	Upregulated
RMRP	1.0667	0.00634652	20	13	43	44	61	51	Upregulated
ALOX15P1	1.05632	0.0454397	13	12	6	18	21	25	Upregulated
COL10A1	1.05096	0.0269577	17	8	14	22	32	25	Upregulated
GLIDR	1.04222	0.0470097	10	9	13	19	30	16	Upregulated
LOC729870	1.03192	0.0494805	16	14	5	30	15	27	Upregulated
STOX1	1.02913	0.000998267	33	28	25	65	52	58	Upregulated
OLFML2B	1.02645	4.21388e-39	1882	1700	1743	3899	3610	3301	Upregulated
MIR503HG	1.02629	0.000317568	43	27	42	94	62	71	Upregulated
TGFB3	1.02071	3.02282e-55	4521	3817	4365	9575	8106	7996	Upregulated
LIPG	1.01647	3.77685e-39	1445	1104	1285	2854	2324	2533	Upregulated
LRRN3	1.0054	3.24697e-06	76	54	82	146	118	158	Upregulated
TRIL	1.00417	6.68923e-10	122	122	134	252	241	262	Upregulated
SMIM34A	-1.00385	0.00137914	86	55	51	38	30	27	Downregulated
TVP23A	-1.00686	0.0339515	31	14	43	15	13	15	Downregulated
LINC02864	-1.06629	0.0136828	36	24	31	15	14	14	Downregulated
ARC	-1.07625	8.29028e-05	110	76	79	39	50	35	Downregulated
SUN3	-1.07945	0.0490241	18	20	24	5	10	14	Downregulated
APOA1	-1.08579	0.0297815	24	19	35	7	16	13	Downregulated
MOV10L1	-1.12819	1.11906e-05	114	86	87	40	42	48	Downregulated
TSLP	-1.13778	0.0276027	28	18	25	14	13	5	Downregulated
LOC101929210	-1.14397	0.0429325	28	14	22	17	4	8	Downregulated
GDF15	-1.18703	4.06654e-20	663	533	533	299	203	256	Downregulated
LOC101928725	-1.20373	0.00737059	32	32	29	10	18	12	Downregulated
LINC01608	-1.22925	0.0226259	24	19	24	5	14	9	Downregulated
FGF21	-1.23288	2.36619e-07	141	101	104	51	44	51	Downregulated
KLHDC7B	-1.26429	7.02946e-12	333	246	261	163	92	95	Downregulated
LINC01512	-1.26611	5.17161e-07	114	114	116	68	39	37	Downregulated
MBL1P	-1.28148	0.0463175	15	16	13	5	8	5	Downregulated
SH2D1B	-1.28194	0.0100141	23	23	27	11	8	11	Downregulated
SH3RF3-AS1	-1.29687	0.00344632	29	30	39	18	13	9	Downregulated
L3MBTL2-AS1	-1.29802	1.11377e-13	330	242	240	132	87	110	Downregulated
LURAP1L-AS1	-1.29957	0.010129	32	17	28	13	6	12	Downregulated
LINC02014	-1.378	0.0315668	29	8	20	3	10	8	Downregulated
SLIT3	-1.45349	0.0304974	14	17	16	2	5	10	Downregulated
LOC100130172	-1.49637	0.0244953	11	18	16	4	5	7	Downregulated
SRCIN1	-1.51517	0.00346085	25	40	27	4	16	12	Downregulated
HJV	-1.63712	0.0404301	10	11	10	4	3	3	Downregulated
BEX2	-1.66228	3.95194e-05	66	34	47	22	15	9	Downregulated
LAMP3	-1.71921	0.000389824	33	28	28	11	7	9	Downregulated
SPRR2D	-1.72783	0.0142837	10	20	16	3	3	8	Downregulated
LINC00428	-1.85792	0.0225566	13	8	12	3	2	4	Downregulated
PWWP3B	-1.8622	0.0292292	19	6	9	1	3	5	Downregulated
KIAA0040	-1.97051	0.00390134	11	18	22	3	5	5	Downregulated
SOX30	-2.73023	0.00952843	9	6	12	1	2	1	Downregulated
GS1-24F4.2	-3.02832	0.047517	9	6	1	2	0	0	Downregulated
CD40	-3.15633	0.0271041	4	3	11	1	1	0	Downregulated
LINC01111	-3.15654	0.0296027	4	2	12	1	0	1	Downregulated
SLC5A10	-3.20736	0.0210815	10	5	4	0	1	1	Downregulated
TPRG1-AS1	-3.30342	0.00333172	9	6	15	1	1	1	Downregulated
ASB12	-3.44339	0.0475387	8	3	1	0	0	1	Downregulated
TECTB	-3.44766	0.0475558	3	1	8	1	0	0	Downregulated
RPL10L	-3.47192	0.0381479	5	4	3	0	1	0	Downregulated
DIRC3-AS1	-3.5504	0.00841366	8	11	4	1	0	1	Downregulated
OR7E14P	-3.60712	0.0298975	5	6	2	1	0	0	Downregulated
H3Y1	-3.71576	0.0217194	4	6	4	1	0	0	Downregulated
HNF1B	-3.86565	0.0472096	2	3	3	0	0	0	Downregulated
DHRSX	-3.89421	0.0100824	100	1	214	5	11	4	Downregulated
HEY2	-3.91287	0.0143905	6	8	2	0	0	1	Downregulated
OR7E156P	-3.99986	0.039592	2	1	6	0	0	0	Downregulated
JMJD7-PLA2G4B	-4.03981	0.0318665	3	4	2	0	0	0	Downregulated
ITPKB-IT1	-4.05471	0.0333198	1	4	4	0	0	0	Downregulated
SPACA4	-4.14587	0.037651	7	3	0	0	0	0	Downregulated
MIR4254	-4.18728	0.0249736	1	3	6	0	0	0	Downregulated
ADAMTS17	-4.24864	0.0286915	6	0	5	0	0	0	Downregulated
GPA33	-4.74289	0.00395012	7	4	4	0	0	0	Downregulated

## Sheet: S8. H4 FC>1.5
Table S8. H4 DEGs FC>1.5. Genes whose expression differed between H4 cells infected with adenoviral vector alone and adeno-STAG2 at FC>1.5 and p<0.05 are shown.
Gene Symbol	log2FoldChange	pvalue	H4_7_1_vector	H4_7_2_vector	H4_7_3_vector	H4_10_1_STAG2	H4_10_2_STAG2	H4_10_3_STAG2	Type
STAG2	6.33202	0	624	683	550	42453	52844	62759	Upregulated
LOC646029	4.56264	0.00310005	0	0	0	5	3	6	Upregulated
NRAD1	4.07623	0.0145541	0	0	0	4	2	4	Upregulated
MIR132	3.57703	0.0503958	0	0	0	3	2	2	Upregulated
LINC01492	3.51295	0.0217735	0	1	0	6	4	3	Upregulated
MIR4505	3.26316	0.0384484	0	1	0	4	3	4	Upregulated
MUCL1	3.05143	6.85168e-15	12	8	3	73	61	67	Upregulated
PRND	2.53958	0.000870463	5	1	1	12	13	18	Upregulated
CYSLTR2	2.42147	0.0371821	2	0	1	6	6	5	Upregulated
LINC01085	2.26797	0.028155	1	0	3	8	5	8	Upregulated
CXCL14	2.15149	1.54531e-29	56	50	42	297	188	213	Upregulated
CD70	1.97956	0.0410018	3	1	1	6	5	10	Upregulated
TM4SF18	1.92455	0.0472083	1	3	1	7	6	7	Upregulated
LOC285593	1.90165	0.0198382	3	3	2	14	14	3	Upregulated
AGTR1	1.86854	2.01287e-08	15	11	20	72	48	60	Upregulated
SOST	1.76188	2.69877e-65	233	220	199	711	687	953	Upregulated
GJA9-MYCBP	1.72601	0.0232946	3	2	4	17	7	8	Upregulated
RUVBL1-AS1	1.71748	0.0310881	2	4	2	12	6	10	Upregulated
GALNT15	1.71424	0.0210086	4	3	3	21	7	7	Upregulated
EDNRB	1.68058	7.54395e-12	27	38	23	111	82	106	Upregulated
RGS4	1.66686	0.00246889	10	5	3	15	21	24	Upregulated
SH3GL2	1.62312	0.0088694	5	7	2	12	17	16	Upregulated
IL6	1.60771	5.05777e-12	180	153	186	447	599	635	Upregulated
KRTAP1-5	1.59455	0.00425944	5	6	9	9	28	27	Upregulated
SCG2	1.59044	1.34192e-31	94	103	89	314	273	327	Upregulated
SMOC1	1.48872	1.63792e-15	69	77	50	248	159	175	Upregulated
ST8SIA6	1.46773	0.0010751	9	9	9	23	28	28	Upregulated
HSPA6	1.45569	3.05155e-14	59	67	67	144	190	228	Upregulated
KRT86	1.43347	5.08834e-08	25	35	24	95	63	83	Upregulated
ITGA11	1.42983	8.25577e-13	47	56	41	151	130	129	Upregulated
SLC16A6	1.42931	2.58468e-46	909	899	917	2777	2170	2900	Upregulated
EDN1	1.42401	1.64219e-09	50	36	48	90	134	158	Upregulated
ZNF469	1.41092	2.7198e-83	428	422	358	1111	1024	1272	Upregulated
BBOX1	1.37922	0.0367027	6	2	5	11	12	13	Upregulated
MAP6	1.35124	0.0134107	5	6	8	20	13	19	Upregulated
HSPA2	1.34925	1.56065e-58	381	375	373	950	934	1175	Upregulated
ELF3	1.33376	6.0124e-12	56	53	51	150	112	168	Upregulated
CITED4	1.29796	0.00400193	15	7	8	21	26	31	Upregulated
PCDH1	1.28851	5.64761e-09	40	45	43	94	116	121	Upregulated
BTBD11	1.28531	2.23984e-07	34	31	30	78	83	84	Upregulated
AS-PTPRE	1.27443	0.032696	5	6	5	14	13	14	Upregulated
RSPO3	1.2702	5.67842e-05	26	19	16	56	53	46	Upregulated
IL1A	1.26898	0.00858096	8	9	9	31	15	21	Upregulated
EFEMP1	1.25453	2.80311e-08	36	54	38	94	97	133	Upregulated
PDZK1	1.22158	0.0186731	4	12	7	21	15	21	Upregulated
CEMIP	1.2089	4.12815e-09	431	474	456	1451	861	1055	Upregulated
PKIB	1.17202	5.65904e-09	58	55	43	144	101	128	Upregulated
TMEM240	1.1602	0.0293276	7	7	7	16	14	20	Upregulated
C6orf118	1.15361	0.0350208	11	6	4	17	17	15	Upregulated
CCN4	1.14958	3.83941e-41	298	319	257	720	607	729	Upregulated
HSPA1A	1.13194	3.67524e-07	699	567	644	1174	1605	1656	Upregulated
TLL1	1.11826	5.14203e-11	100	95	76	260	186	176	Upregulated
PTGFR	1.10422	0.00297752	16	13	17	41	25	40	Upregulated
GABBR2	1.09659	4.18775e-33	262	279	243	617	515	649	Upregulated
VIPR2	1.09376	3.76322e-07	43	51	44	121	88	104	Upregulated
RGCC	1.09295	0.000255476	30	28	16	66	43	58	Upregulated
SHANK2	1.07445	0.00012687	27	29	25	61	64	55	Upregulated
SUCNR1	1.06969	0.00010987	26	38	24	78	60	57	Upregulated
SCARA5	1.06672	2.65061e-10	96	104	90	280	171	195	Upregulated
TGM2	1.04724	1.1178e-126	1723	1837	1527	3829	3230	4104	Upregulated
NPR3	1.04428	2.46901e-10	85	83	72	197	144	185	Upregulated
DHRS9	1.02228	0.0121107	11	13	16	38	22	27	Upregulated
MAP7	1.01533	7.77769e-12	107	111	95	261	187	224	Upregulated
SERPINE1	1.00152	2.00259e-49	752	750	639	1402	1494	1637	Upregulated
SNORA7B	0.988692	0.0386072	12	8	8	19	17	23	Upregulated
LINC00536	0.986497	0.0246298	14	9	11	28	17	27	Upregulated
HAP1	0.984652	3.05022e-09	95	96	80	199	201	165	Upregulated
HSPA1B	0.983461	1.10666e-10	2077	1828	1709	3255	3957	4530	Upregulated
DKK1	0.98038	0.00459729	185	157	178	223	404	461	Upregulated
NES	0.980047	1.39737e-08	93	71	64	158	149	169	Upregulated
LOC107985184	0.97851	0.00296809	19	21	19	40	42	41	Upregulated
ZNF536	0.964228	0.00485246	26	20	12	43	38	38	Upregulated
FER1L6	0.95823	0.0395287	9	11	10	26	17	19	Upregulated
MMP28	0.957736	0.038531	13	12	7	29	14	23	Upregulated
HPGD	0.954978	6.2201e-11	107	114	97	208	218	226	Upregulated
HIF1A-AS2	0.951684	0.0197947	11	18	11	33	22	27	Upregulated
ESRP1	0.938537	0.000549252	35	32	24	72	49	64	Upregulated
MIR421	0.936101	0.0301469	11	15	12	33	14	31	Upregulated
PKD1L1	0.934342	0.00919685	19	15	17	38	27	39	Upregulated
C3orf80	0.929293	2.53806e-06	56	56	56	120	102	118	Upregulated
SNORD133	0.928317	0.0282908	17	10	11	32	19	26	Upregulated
HCAR2	0.928174	0.00532178	23	19	28	68	34	41	Upregulated
ADM2	0.923449	0.0281845	13	11	13	28	19	28	Upregulated
INHBB	0.919897	1.85263e-09	101	97	86	199	180	190	Upregulated
TCIM	0.915825	2.562e-47	835	768	742	1708	1343	1655	Upregulated
MAN1C1	0.914067	0.000323518	45	34	28	72	58	84	Upregulated
ADH1C	0.904029	0.00505243	36	26	18	37	67	52	Upregulated
SNCAIP	0.900948	1.73415e-22	286	295	251	597	495	555	Upregulated
GPR37	0.895143	6.18495e-17	217	222	193	429	346	475	Upregulated
FYB1	0.892089	0.000143405	41	48	33	85	67	88	Upregulated
STAT5A	0.886944	0.0119484	21	19	18	53	30	31	Upregulated
LINC00968	0.883411	0.013969	15	18	18	35	31	34	Upregulated
ADAMTS5	0.881891	2.61436e-24	380	377	348	813	646	702	Upregulated
EMX2	0.877894	0.00902949	22	23	15	41	30	46	Upregulated
NEDD9	0.871632	0.0148026	21	19	13	32	36	34	Upregulated
HSD17B2	0.867725	0.000207258	78	49	49	157	80	105	Upregulated
GDF6	0.867684	9.7897e-06	62	62	59	111	125	117	Upregulated
FOXQ1	0.85144	1.05717e-07	97	99	81	189	174	165	Upregulated
TNFRSF21	0.850043	4.73729e-77	1403	1424	1188	2672	2265	2739	Upregulated
PCED1B	0.848596	5.26867e-06	65	69	60	123	109	139	Upregulated
CMAHP	0.846629	0.00996248	28	26	13	39	37	51	Upregulated
FLRT1	0.844697	1.07433e-16	231	256	212	444	387	502	Upregulated
FCMR	0.840897	0.000367802	49	44	38	67	85	96	Upregulated
MCOLN2	0.832051	3.12211e-08	101	116	109	198	178	242	Upregulated
DNAH7	0.824535	0.00202231	32	32	31	67	50	62	Upregulated
LOC107984507	0.820443	0.0100724	40	16	26	57	37	61	Upregulated
LRRN1	0.819786	0.00220383	36	33	31	55	52	81	Upregulated
KCNH1	0.816263	7.03095e-05	59	55	57	100	90	131	Upregulated
LBP	0.815858	0.029478	14	14	23	31	32	33	Upregulated
WNT4	0.811397	2.2852e-05	96	91	79	214	156	123	Upregulated
NUAK2	0.809618	0.0070427	26	37	18	49	51	49	Upregulated
GABRA2	0.809608	8.93549e-17	310	305	256	614	441	567	Upregulated
LOC644135	0.806717	0.0466593	14	13	15	31	25	22	Upregulated
SORCS2	0.803306	0.00186622	31	36	37	61	61	71	Upregulated
ANKRD33B	0.801833	1.0877e-18	327	420	351	654	641	735	Upregulated
KLHDC7B	0.797069	0.00471564	34	26	28	57	43	63	Upregulated
C21orf59-TCP10L	0.792156	3.83486e-07	115	94	123	221	186	206	Upregulated
PAPPA	0.790342	7.80527e-34	812	821	745	1627	1222	1526	Upregulated
SCGB1A1	0.790067	0.0325507	22	13	17	33	25	38	Upregulated
IL24	0.779625	1.39041e-08	139	120	123	233	208	256	Upregulated
IQGAP2	0.776447	1.17891e-11	218	217	170	368	371	354	Upregulated
CASP10	0.773637	0.00106263	50	45	35	75	64	97	Upregulated
BDKRB2	0.772258	1.93198e-08	1215	1175	1013	2462	1864	1824	Upregulated
TLCD4	0.771927	1.79419e-25	675	727	605	1390	988	1266	Upregulated
PAG1	0.771579	9.94837e-12	261	228	168	382	373	429	Upregulated
ARHGAP20	0.768574	2.81541e-11	203	211	182	325	334	418	Upregulated
TMEM200A	0.76576	0.000238234	60	66	43	91	100	112	Upregulated
PCP4	0.765126	3.29332e-10	175	166	139	306	263	295	Upregulated
P3H2	0.75605	6.25847e-23	555	543	435	867	829	1047	Upregulated
TRABD2B	0.741029	0.000442118	58	53	48	95	94	92	Upregulated
SNAP25	0.738174	6.96196e-07	111	108	109	209	179	193	Upregulated
CTNNA2	0.734737	0.000722667	48	55	48	95	87	84	Upregulated
LINC01748	0.733333	0.0071669	34	41	24	61	59	53	Upregulated
CLSTN2	0.733146	4.36635e-59	1700	1868	1505	2959	2791	3178	Upregulated
STEAP1	0.731339	1.55741e-13	317	333	261	617	432	557	Upregulated
RASGRP3	0.731244	0.0220431	29	25	19	51	29	49	Upregulated
PTGER3	0.730152	0.00112056	51	49	45	101	67	88	Upregulated
CD36	0.728239	0.000105056	67	69	77	134	121	120	Upregulated
HMOX1	0.727557	2.08243e-88	3776	3876	3504	6575	5861	7194	Upregulated
AADAC	0.725873	0.0228227	22	33	21	46	30	58	Upregulated
TPM1-AS	0.725331	0.00377096	40	40	34	61	70	68	Upregulated
GASK1B	0.721772	2.67378e-16	405	414	350	775	551	724	Upregulated
ARHGEF28	0.716403	2.57783e-21	484	524	404	872	707	881	Upregulated
CT75	0.715271	0.0053727	37	38	31	63	60	61	Upregulated
CSF1	0.715021	3.37267e-53	2590	2685	2302	4157	4078	4955	Upregulated
SERPINE2	0.714358	1.73173e-67	3134	3006	2799	5424	4496	5683	Upregulated
CXCL2	0.713159	2.12803e-12	305	334	362	559	537	654	Upregulated
CMKLR1	0.707453	0.00109366	54	64	55	129	75	97	Upregulated
FRY-AS1	0.70165	0.0374892	22	21	19	32	33	42	Upregulated
MMP1	0.701544	7.02222e-12	274	246	205	431	374	444	Upregulated
WSCD2	0.701188	4.30054e-05	79	103	75	162	137	143	Upregulated
CDCP1	0.698032	1.10039e-06	130	121	127	247	184	222	Upregulated
TPTE2P1	0.691926	0.0412664	18	22	29	30	41	48	Upregulated
LOC101929322	0.691136	0.0438814	20	24	17	30	35	39	Upregulated
HS6ST3	0.686641	1.04219e-27	733	740	626	1251	1028	1308	Upregulated
AMIGO2	0.680602	6.52527e-08	993	1026	924	1457	1553	2003	Upregulated
RGS6	0.679321	0.0147005	30	36	29	45	54	62	Upregulated
RERG	0.678142	0.000488469	82	61	58	115	112	113	Upregulated
EPHB1	0.674612	2.76704e-09	187	207	175	334	284	346	Upregulated
GRAMD2B	0.670827	0.00956488	43	34	31	58	58	66	Upregulated
MYOCD	0.670465	3.70901e-15	494	552	438	976	721	807	Upregulated
LRRC3	0.668203	5.55433e-09	184	198	183	321	295	337	Upregulated
CHST8	0.66745	0.000485113	71	77	56	123	91	130	Upregulated
ACVR1C	0.661949	0.00162811	58	52	53	98	82	94	Upregulated
CEACAM1	0.661166	6.17418e-08	180	239	161	328	277	367	Upregulated
FEZF1-AS1	0.661079	6.39397e-09	216	215	159	349	295	343	Upregulated
AKR1C3	0.660954	4.98954e-41	1268	1229	1093	2073	1793	2158	Upregulated
SOCS2	0.657026	2.25173e-07	156	158	149	250	241	284	Upregulated
CHL1	0.654105	8.49794e-25	675	704	571	1106	980	1166	Upregulated
LINC00472	0.65371	1.35898e-07	178	177	134	273	258	282	Upregulated
IRAK2	0.652715	7.11142e-06	114	121	106	195	170	204	Upregulated
ABCA1	0.651589	5.23323e-39	2557	2552	2267	4602	3442	4281	Upregulated
CHRM2	0.646607	0.00198924	59	53	62	100	79	112	Upregulated
GPRC5A	0.645628	1.73665e-06	974	954	849	1303	1539	1754	Upregulated
AKR1C1	0.641827	5.50549e-83	4104	4153	3579	6937	5830	6825	Upregulated
CYTIP	0.641749	0.00462972	60	47	42	95	65	87	Upregulated
TACR1	0.639478	0.0445192	39	29	18	63	31	48	Upregulated
STC2	0.637783	3.05927e-28	1249	1173	1137	1880	1862	2135	Upregulated
PIM1	0.637543	3.73428e-12	336	308	300	528	459	574	Upregulated
NOG	0.63554	0.0299981	40	40	18	47	58	54	Upregulated
BCO2	0.634991	0.00752732	37	57	45	83	60	87	Upregulated
MME	0.634123	2.69801e-11	312	285	266	508	428	485	Upregulated
IL1RAP	0.631439	4.24882e-18	513	501	454	830	739	843	Upregulated
SLC6A15	0.628341	1.50052e-34	2220	2217	1978	3911	2918	3724	Upregulated
HIF1A-AS1	0.62706	0.000713476	79	73	79	146	98	137	Upregulated
ITGB3	0.626692	3.70311e-14	467	423	351	664	621	744	Upregulated
PLPPR4	0.626115	0.000101081	102	102	83	174	132	164	Upregulated
CLCNKA	0.6254	0.0167576	41	35	50	88	49	72	Upregulated
C3	0.624511	0.00277206	460	425	408	931	531	668	Upregulated
FLJ46906	0.624364	2.11486e-05	124	134	95	189	171	216	Upregulated
RBM24	0.622518	7.92749e-06	124	145	113	211	191	221	Upregulated
RALGAPA2	0.621912	4.58541e-45	2355	2450	2123	4134	3303	3883	Upregulated
MXD1	0.619069	1.2096e-12	365	354	322	550	525	621	Upregulated
OLFML2B	0.618725	1.39863e-07	200	212	164	299	312	323	Upregulated
LOC101929705	0.617848	9.47566e-11	331	307	292	549	417	553	Upregulated
TBX22	0.616111	0.0112059	49	39	37	65	64	74	Upregulated
PDE3B	0.612717	7.0483e-46	1758	1794	1488	2855	2473	2838	Upregulated
CHST15	0.611488	1.14854e-23	858	937	770	1466	1174	1523	Upregulated
LBH	0.608996	5.38897e-13	392	397	330	586	552	671	Upregulated
KCND2	0.60865	0.0382439	34	25	30	57	36	52	Upregulated
CRISPLD2	0.60767	4.18951e-06	175	159	142	234	230	306	Upregulated
PLXNA2	0.606661	2.20906e-13	423	456	386	640	648	753	Upregulated
EVA1C	0.606054	0.000233809	98	102	104	157	135	202	Upregulated
DUSP5	0.605199	4.72485e-13	542	537	557	816	832	1000	Upregulated
A4GALT	0.60412	0.000336026	104	99	73	161	119	165	Upregulated
SLC38A4	0.601703	0.00353491	57	76	53	104	78	118	Upregulated
RASSF6	0.600404	0.0336839	31	35	25	50	44	52	Upregulated
RCAN2	0.599643	0.000135978	111	115	86	158	167	174	Upregulated
NPTX1	0.596353	0.00238585	60	83	68	129	106	103	Upregulated
WNT5B	0.595703	6.02835e-08	232	214	186	341	301	371	Upregulated
GADD45B	0.590652	7.21333e-09	271	255	231	388	384	436	Upregulated
GOLGA7B	0.587922	1.81773e-05	152	151	154	235	202	296	Upregulated
TNFAIP3	0.587791	0.000380239	105	95	79	144	147	152	Upregulated
BDKRB1	0.587215	0.0240886	36	42	34	71	46	62	Upregulated
LOC105373311	0.58616	0.0117955	45	46	53	89	62	80	Upregulated
ACOX2	-0.593654	0.0263022	52	58	50	35	29	49	Downregulated
FOSB	-0.595974	0.00864727	107	96	108	92	38	92	Downregulated
MDP1	-0.601766	0.0304109	58	51	41	43	25	37	Downregulated
TMEM233	-0.602524	0.0379966	48	52	35	38	26	30	Downregulated
LMO1	-0.606424	0.0456203	40	43	36	31	23	29	Downregulated
SBK1	-0.615939	0.0232003	47	51	64	39	35	39	Downregulated
CX3CL1	-0.623408	2.81997e-05	189	214	143	123	118	133	Downregulated
DKK2	-0.630204	0.0319763	47	51	40	41	20	34	Downregulated
PIF1	-0.646538	2.7784e-06	298	294	206	221	156	161	Downregulated
HGH1	-0.661327	0.0301281	43	49	31	27	26	29	Downregulated
HTR7	-0.664304	9.02573e-27	1360	1454	1251	850	864	1005	Downregulated
ISL1	-0.664655	3.98469e-05	143	171	132	108	90	100	Downregulated
GEMIN8P4	-0.677802	0.0235672	51	40	49	37	19	38	Downregulated
SLFN13	-0.702444	0.0148098	43	62	48	45	25	30	Downregulated
TSL	-0.703177	0.000461111	100	93	92	61	57	68	Downregulated
HAPLN1	-0.705843	4.73999e-06	164	198	154	111	93	132	Downregulated
SLC1A2	-0.718765	0.02474	48	36	34	20	24	32	Downregulated
NXPH2	-0.78211	0.044428	22	28	32	13	16	22	Downregulated
CLEC3A	-0.786085	5.92426e-05	107	117	86	64	60	66	Downregulated
KCTD4	-0.807205	0.0478047	21	27	23	16	14	13	Downregulated
GAS1	-0.813089	1.45478e-05	143	135	108	68	90	73	Downregulated
LOC101927359	-0.815907	0.040562	26	30	19	16	13	16	Downregulated
ADAMTS20	-0.832762	0.0308175	27	29	23	16	14	17	Downregulated
H19	-0.833841	0.0472473	30	19	20	14	13	14	Downregulated
PCDH10	-0.851729	1.19499e-09	1296	1310	990	684	751	654	Downregulated
WWTR1-AS1	-0.86151	0.0390442	25	27	19	11	17	13	Downregulated
NWD1	-0.868114	0.0057549	42	56	33	31	18	27	Downregulated
FAM86B2	-0.907401	0.0157692	29	33	26	18	11	21	Downregulated
BCO1	-0.926301	0.0117618	35	34	23	16	17	18	Downregulated
LOC100128340	-0.941561	0.0197029	41	23	24	21	8	20	Downregulated
TAX1BP3	-0.941765	0.0318831	28	31	16	22	11	8	Downregulated
SYT4	-0.974053	0.0150486	26	29	25	10	17	16	Downregulated
SLC9A7P1	-0.997737	0.0476341	16	18	15	10	8	8	Downregulated
KRTCAP3	-1.08037	0.0156288	25	25	16	10	9	14	Downregulated
INSM1	-1.08447	0.000301651	52	57	38	24	25	24	Downregulated
RPS14P3	-1.14414	5.89732e-07	79	130	130	63	48	53	Downregulated
MYBPC2	-1.15807	0.0237457	25	20	12	15	5	7	Downregulated
LOC100129129	-1.21826	0.0434002	20	13	7	5	6	7	Downregulated
GUSBP3	-1.52955	0.0350908	33	5	6	10	3	3	Downregulated
HBA1	-1.67199	0.0484454	5	3	18	4	3	2	Downregulated
MUC3A	-1.69365	0.0392685	6	9	9	3	1	4	Downregulated
LINC00965	-2.44535	0.0434401	2	6	7	2	0	1	Downregulated
LINC02657	-2.58051	0.0284604	5	9	3	2	0	1	Downregulated
NMUR1	-3.72054	0.0418889	3	3	1	0	0	0	Downregulated
STK32A-AS1	-3.73945	0.0410789	1	4	2	0	0	0	Downregulated
LOC101929122	-3.74246	0.0380998	2	3	2	0	0	0	Downregulated
LINC00994	-3.7808	0.0113808	4	6	4	0	1	0	Downregulated
MIR320A	-4.11187	0.0148174	2	4	3	0	0	0	Downregulated

## Sheet: S9. MOG FC>1.5
Table S9. MOG-G-UVW DEGs FC>1.5. Genes whose expression differed between MOG-G-UVW cells infected with adenoviral vector alone and adeno-STAG2 at FC>1.5 and p<0.05 are shown.
Gene Symbol	log2FoldChange	pvalue	MOG_1_vector	MOG_2_vector	MOG_3_vector	MOG_6_STAG2	MOG_7_STAG2	MOG_8_STAG2	Type
LOC105379152	5.20734	0.00073566	0	0	0	4	9	7	Upregulated
GCGR	4.98185	0.0020334	0	0	0	3	10	4	Upregulated
LGALS9B	4.70715	0.00600021	0	0	0	1	6	7	Upregulated
ZNF536	4.44034	0.0105206	0	0	0	5	4	3	Upregulated
MIR93	4.28904	0.0267364	0	0	0	7	4	0	Upregulated
BFSP2	4.24316	0.0307901	0	0	0	0	7	3	Upregulated
ZG16	4.11346	0.0425311	0	0	0	8	0	2	Upregulated
TMEM14EP	4.07153	0.00870458	0	0	1	7	8	3	Upregulated
SNORA84	4.06534	0.0327169	0	0	0	1	4	4	Upregulated
CXorf65	4.05028	0.0461928	0	0	0	3	6	0	Upregulated
IKZF1	4.03005	0.0327133	0	0	0	3	2	4	Upregulated
APOBEC4	4.00625	0.0495292	0	0	0	4	0	5	Upregulated
IAPP	3.99082	0.0105707	0	0	1	5	4	8	Upregulated
GAGE8	3.98023	0.0188658	0	1	0	5	0	12	Upregulated
LOC100303749	3.9017	0.0486477	0	0	0	1	5	2	Upregulated
POTEM	3.82536	0.0268506	1	0	0	5	10	0	Upregulated
MOB3B	3.71676	0.0214627	1	0	0	4	5	5	Upregulated
MIR3942	3.59169	0.0439354	0	0	1	4	0	9	Upregulated
STAG2	3.58122	2.27711e-264	1965	1366	1811	20973	16594	23353	Upregulated
WARS2-IT1	3.37824	0.0494508	0	1	0	3	6	2	Upregulated
PRG4	3.285	0.00321008	1	1	1	9	10	10	Upregulated
MAGEA4-AS1	3.04365	0.0492999	0	0	2	1	3	12	Upregulated
LINC02362	2.99453	0.0460113	0	2	0	1	7	8	Upregulated
WSCD1	2.89092	0.0469951	1	1	0	7	3	5	Upregulated
LOC93463	2.86211	0.0163242	1	1	1	11	6	5	Upregulated
LINC02501	2.72105	0.0295361	1	2	0	6	3	11	Upregulated
SNORD142	2.6856	0.0137977	3	0	1	8	8	9	Upregulated
KLRC1	2.67594	0.0134553	2	0	2	8	7	10	Upregulated
GOLGA8T	2.61984	0.0428723	1	0	2	4	3	11	Upregulated
TBC1D22A-AS1	2.60814	0.0213648	1	1	2	16	2	7	Upregulated
TPSG1	2.57053	0.0491425	2	0	1	2	7	8	Upregulated
LINC02384	2.48925	0.0485711	1	1	1	8	3	6	Upregulated
SPANXB1	2.42286	0.00296827	20	10	11	41	142	27	Upregulated
RUBCNL	2.35785	0.0168554	3	2	1	14	2	15	Upregulated
SNORA13	2.25869	0.0471254	1	2	1	4	8	7	Upregulated
RBFOX1	2.18845	0.0215018	3	1	2	11	10	6	Upregulated
TSL	2.1674	0.0411158	2	0	3	8	7	7	Upregulated
XIST	2.13622	0.0374533	5	1	0	13	8	5	Upregulated
LOC441081	2.12614	0.0448994	0	2	3	8	8	6	Upregulated
VCAN-AS1	2.09247	0.0239658	3	0	4	8	9	12	Upregulated
FUT3	2.02339	0.0182005	3	1	4	10	8	14	Upregulated
KISS1R	1.9798	0.0120755	7	3	1	20	17	6	Upregulated
TM4SF18	1.92474	0.000812473	9	3	7	24	18	29	Upregulated
FAM83B	1.91845	0.0396326	2	1	5	10	3	17	Upregulated
LOC101929124	1.90888	0.0409896	1	2	4	7	12	7	Upregulated
PCDH1	1.89594	0.00284267	3	7	5	17	19	20	Upregulated
ATP8B4	1.8776	1.20037e-07	20	12	26	61	58	91	Upregulated
RUNX1-IT1	1.85141	0.011706	4	6	2	10	20	13	Upregulated
RPL19P12	1.78614	0.0439714	3	3	3	9	3	19	Upregulated
BCAR3-AS1	1.6552	0.0221485	7	6	1	17	18	9	Upregulated
CH25H	1.63771	3.27254e-06	21	24	17	87	43	65	Upregulated
PRICKLE2-AS3	1.63608	0.0371574	4	2	6	13	5	19	Upregulated
FLJ45513	1.61067	0.0254217	4	3	6	10	16	13	Upregulated
FAM124A	1.58605	0.0431798	6	5	1	12	7	17	Upregulated
PELI2	1.56527	1.7668e-08	31	31	32	116	77	86	Upregulated
SMG1P6	1.55943	0.00671821	5	10	10	32	10	33	Upregulated
GCK	1.55672	0.00586523	9	7	6	31	18	16	Upregulated
CHRNA10	1.55555	0.0382899	9	1	4	16	16	8	Upregulated
LOC101559451	1.54054	0.0420297	3	3	6	15	8	12	Upregulated
C3orf80	1.53835	0.00155634	14	23	4	48	46	27	Upregulated
KIRREL1-IT1	1.51929	0.0277282	8	1	7	19	13	13	Upregulated
ACVR1C	1.51235	4.7433e-05	15	15	23	46	48	56	Upregulated
DDIT4L	1.5107	1.01846e-39	376	341	490	1231	1085	1107	Upregulated
GPRC5B	1.50601	4.52552e-06	28	20	21	67	74	53	Upregulated
FAM133CP	1.497	0.0431906	4	3	6	8	13	15	Upregulated
PGAM1P5	1.49464	0.0487593	5	0	10	13	16	12	Upregulated
SNORD101	1.49397	0.0463238	2	7	4	10	10	17	Upregulated
CEBPA	1.47122	0.0164165	8	5	9	31	22	8	Upregulated
CFD	1.47071	3.61105e-11	48	69	72	178	189	157	Upregulated
CYP24A1	1.47045	2.41154e-05	25	12	26	58	54	60	Upregulated
SLC4A9	1.46064	0.0499004	2	6	5	12	15	9	Upregulated
GORAB-AS1	1.43837	0.0311475	9	6	2	19	12	15	Upregulated
SYT2	1.40706	0.00551411	12	9	7	29	23	22	Upregulated
WNT11	1.40474	0.00403749	11	5	17	29	28	29	Upregulated
ITGA10	1.37789	9.00192e-21	144	147	180	426	361	434	Upregulated
TACR1	1.3776	0.00657521	8	10	10	28	20	25	Upregulated
SLC27A2	1.37666	0.0185802	10	6	6	14	22	20	Upregulated
CYSLTR2	1.367	0.00119336	17	11	13	40	33	32	Upregulated
CDKL4	1.36559	0.024418	9	9	5	27	8	25	Upregulated
LOC644135	1.36296	0.0226012	10	3	12	31	10	23	Upregulated
MGC27382	1.35616	0.0141099	5	11	9	28	17	20	Upregulated
FDPSP2	1.29284	0.0350305	6	5	9	21	13	15	Upregulated
ESRRB	1.2613	0.0469571	9	8	4	13	11	26	Upregulated
HOXA13	1.25927	0.00162011	21	15	13	36	39	41	Upregulated
CITED4	1.25526	0.00457096	24	11	12	38	48	24	Upregulated
SLC16A8	1.246	0.0233255	10	11	5	25	19	18	Upregulated
LINC02860	1.22736	0.0344432	10	4	14	26	10	29	Upregulated
NMRK2	1.21625	0.0455572	5	10	8	18	10	26	Upregulated
ICOSLG	1.21279	0.00381565	24	19	11	34	32	58	Upregulated
TTYH1	1.20576	0.0106194	13	13	9	33	23	25	Upregulated
MATN1	1.19662	0.00134138	21	24	15	41	49	47	Upregulated
KLK14	1.18146	0.0113193	17	16	8	37	36	20	Upregulated
RTN4RL1	1.1711	0.0290462	4	12	16	31	24	18	Upregulated
NUGGC	1.16104	0.0228245	9	13	10	25	16	31	Upregulated
AP3B2	1.15565	0.0343367	16	5	8	20	24	19	Upregulated
OXTR	1.1473	1.36086e-18	212	200	254	545	438	489	Upregulated
TRIM9	1.12002	2.02431e-05	48	42	36	112	82	80	Upregulated
COLEC12	1.09601	0.00326406	27	24	17	60	30	56	Upregulated
FHDC1	1.08018	3.30514e-27	506	455	492	1121	1024	916	Upregulated
EFEMP1	1.07038	7.53105e-05	66	30	40	100	92	89	Upregulated
RMRP	1.0667	0.00634652	20	13	43	44	61	51	Upregulated
ALOX15P1	1.05632	0.0454397	13	12	6	18	21	25	Upregulated
COL10A1	1.05096	0.0269577	17	8	14	22	32	25	Upregulated
GLIDR	1.04222	0.0470097	10	9	13	19	30	16	Upregulated
LOC729870	1.03192	0.0494805	16	14	5	30	15	27	Upregulated
STOX1	1.02913	0.000998267	33	28	25	65	52	58	Upregulated
OLFML2B	1.02645	4.21388e-39	1882	1700	1743	3899	3610	3301	Upregulated
MIR503HG	1.02629	0.000317568	43	27	42	94	62	71	Upregulated
TGFB3	1.02071	3.02282e-55	4521	3817	4365	9575	8106	7996	Upregulated
LIPG	1.01647	3.77685e-39	1445	1104	1285	2854	2324	2533	Upregulated
LRRN3	1.0054	3.24697e-06	76	54	82	146	118	158	Upregulated
TRIL	1.00417	6.68923e-10	122	122	134	252	241	262	Upregulated
LINC01176	0.987353	0.00515682	28	22	22	39	47	55	Upregulated
HRH2	0.986443	0.0109771	27	17	21	31	55	40	Upregulated
LINC00921	0.978931	0.0273215	10	15	20	34	28	27	Upregulated
PI15	0.958251	7.73334e-14	333	226	303	537	523	594	Upregulated
CHST2	0.957259	2.86081e-12	252	284	241	547	510	454	Upregulated
GRIN3B	0.953071	0.000663643	34	34	48	82	68	74	Upregulated
LGI4	0.949519	0.0349617	18	16	11	25	36	25	Upregulated
AKR7A3	0.949346	0.0177123	19	19	20	46	42	24	Upregulated
EBF2	0.948046	0.000432643	49	31	52	80	90	81	Upregulated
CORO2B	0.94551	0.00672407	44	25	28	78	73	34	Upregulated
CHKB-CPT1B	0.942775	0.0423031	18	11	14	22	36	23	Upregulated
DNM3OS	0.941794	0.0344088	12	18	21	21	39	37	Upregulated
SLCO4A1	0.938533	2.0575e-18	404	407	407	846	752	734	Upregulated
ELANE	0.933389	5.62131e-09	153	118	154	291	224	292	Upregulated
HS3ST1	0.921849	0.01096	24	21	22	39	38	49	Upregulated
LOC730668	0.908551	0.0441212	16	15	14	30	35	19	Upregulated
ITGA11	0.9083	2.85184e-19	492	389	466	921	740	854	Upregulated
MN1	0.906109	2.42861e-14	322	304	323	635	610	527	Upregulated
NRARP	0.90586	1.36346e-12	356	252	267	634	513	483	Upregulated
CDKN1C	0.904228	6.21336e-09	148	167	186	358	273	309	Upregulated
ITGB1BP2	0.901227	0.0352096	25	13	13	32	26	36	Upregulated
KCNJ15	0.900599	0.0269504	16	17	23	44	24	37	Upregulated
ELF3	0.889123	0.0021806	48	49	29	92	79	63	Upregulated
CSF1	0.882114	3.48439e-37	7433	6638	7209	14709	12576	11859	Upregulated
CSGALNACT1	0.879929	2.19176e-16	376	328	368	706	593	666	Upregulated
HEY1	0.876012	1.23568e-30	1982	1699	1979	3992	3120	3256	Upregulated
COL20A1	0.872326	0.00539458	32	41	29	70	47	71	Upregulated
SNORD45A	0.866487	0.0494637	15	15	15	32	28	22	Upregulated
DKK1	0.866087	8.06353e-05	72	56	62	121	108	115	Upregulated
CISH	0.86203	2.4758e-12	324	304	276	630	517	496	Upregulated
ZNF154	0.857738	0.00359156	41	33	35	69	74	53	Upregulated
SEC1P	0.855656	0.0268939	22	14	33	52	41	31	Upregulated
GUCY1A2	0.854241	3.19757e-19	589	454	570	1031	902	962	Upregulated
NOG	0.852541	0.00582909	64	36	27	67	86	72	Upregulated
TMPRSS6	0.847672	0.00896739	26	30	34	48	58	55	Upregulated
BAALC	0.846541	2.94685e-20	1698	1578	2028	3195	3116	3169	Upregulated
PLXDC1	0.845788	8.29425e-06	106	82	92	201	142	159	Upregulated
AKR1C3	0.83961	1.27587e-08	177	157	172	291	299	309	Upregulated
HSD11B1	0.836432	0.00368826	42	44	44	67	63	101	Upregulated
ORM1	0.83515	0.0286595	42	14	20	51	40	42	Upregulated
AZU1	0.833819	3.55585e-13	362	283	298	591	519	560	Upregulated
KLF17	0.831023	0.000166342	80	52	86	125	119	139	Upregulated
BNIPL	0.829197	0.022093	30	17	27	36	47	46	Upregulated
LOC729737	0.82183	0.0381066	25	18	19	28	34	46	Upregulated
USP32P3	0.820796	0.00508083	44	37	34	57	68	76	Upregulated
MATN2	0.819492	1.9212e-34	2598	2180	2408	4452	3960	4200	Upregulated
PLAC4	0.818836	0.00545496	55	31	35	69	81	60	Upregulated
TCIM	0.817098	1.2106e-05	102	82	95	176	144	169	Upregulated
RFX8	0.810074	4.4991e-06	135	100	140	203	204	243	Upregulated
SSUH2	0.8075	0.0108078	28	38	30	65	54	50	Upregulated
ATP2C2-AS1	0.802871	0.0295822	27	19	23	36	35	48	Upregulated
INHBB	0.801518	2.21989e-16	681	679	737	1312	1216	1120	Upregulated
GRIK4	0.794786	0.00302307	52	36	59	108	78	68	Upregulated
GIPC3	0.794162	0.0144289	26	30	32	60	46	47	Upregulated
RSPO3	0.79032	0.044987	21	18	26	55	30	28	Upregulated
CCDC114	0.787996	0.0444288	34	15	23	55	42	26	Upregulated
EPHB3	0.779483	0.007138	40	52	41	85	88	56	Upregulated
VSIG10L	0.779201	0.0066843	36	39	47	65	79	64	Upregulated
DM1-AS	0.778492	0.019537	23	29	41	50	49	60	Upregulated
FAM106A	0.773549	0.00170176	60	56	48	90	86	103	Upregulated
C1S	0.772024	0.00967686	45	28	38	58	57	72	Upregulated
VAC14-AS1	0.769637	1.82827e-05	136	139	121	232	182	261	Upregulated
TBX2	0.76861	1.13871e-15	614	596	614	1125	1005	972	Upregulated
DIRAS3	0.76518	0.028144	33	23	24	39	51	44	Upregulated
TLR5	0.763357	0.000321623	77	77	88	123	132	153	Upregulated
SNORA8	0.760623	0.0292805	37	28	18	52	43	45	Upregulated
ABCA13	0.760264	1.28108e-09	308	228	313	498	431	497	Upregulated
C4orf47	0.756628	0.0257588	34	26	25	41	45	56	Upregulated
DCST2	0.756626	0.0100313	35	32	42	61	59	63	Upregulated
GNRH1	0.749099	0.0106921	36	34	39	69	51	63	Upregulated
FAM216B	0.748073	0.0111947	45	30	35	66	63	54	Upregulated
TNFRSF21	0.745373	4.06042e-20	1148	1052	1206	1997	1824	1865	Upregulated
RNF150	0.741125	7.73352e-10	319	242	296	491	439	491	Upregulated
KLRC4	0.739503	0.0358843	27	23	43	39	49	65	Upregulated
RGS4	0.737303	7.72498e-11	1156	904	1416	1915	1761	2059	Upregulated
GASK1B	0.729133	6.43383e-15	1339	956	1200	2123	1624	2005	Upregulated
NPIPB3	0.728755	0.0375009	30	33	28	70	51	31	Upregulated
ZNF671	0.725307	0.0459719	31	15	34	55	38	38	Upregulated
SORCS2	0.720108	0.0267076	30	25	37	47	53	50	Upregulated
TMEM158	0.7169	6.08905e-14	2219	2511	2426	4270	3804	3725	Upregulated
MAP3K20-AS1	0.713668	0.0106521	40	37	44	75	61	62	Upregulated
SSBP3-AS1	0.712868	0.00890071	40	42	49	72	67	75	Upregulated
KLHL30	0.710897	0.0382459	25	25	29	46	39	44	Upregulated
KCNJ2	0.710882	0.00543304	74	41	50	89	93	84	Upregulated
NGFR	0.710338	0.0063192	57	39	49	84	81	70	Upregulated
RNF24	0.710013	5.11918e-26	4241	3617	4163	7400	6074	6133	Upregulated
ADCY1	0.709256	0.0208588	41	48	27	75	55	61	Upregulated
NHLH1	0.698955	0.0171131	43	33	36	57	61	62	Upregulated
SNORC	0.698005	0.000117793	141	101	147	186	220	216	Upregulated
FAM78A	0.68835	3.55967e-12	648	645	628	1114	1015	963	Upregulated
SCG2	0.687679	6.07188e-12	839	634	740	1235	1017	1286	Upregulated
FOXS1	0.686944	0.0127079	38	62	78	117	91	81	Upregulated
TMEM249	0.686	0.0458241	33	26	41	36	55	67	Upregulated
PECAM1	0.685652	0.025293	44	38	65	52	89	91	Upregulated
NOTUM	0.682121	0.000135745	116	94	120	194	153	180	Upregulated
RASD1	0.681861	0.019361	39	39	39	66	69	52	Upregulated
LOC105747689	0.675533	0.00223866	118	70	98	129	132	188	Upregulated
SLC5A3	0.672858	3.4104e-17	2143	1578	1960	3146	2731	3099	Upregulated
ADAMTS4	0.668621	0.0314921	44	27	33	65	53	46	Upregulated
MAK	0.6646	0.0433939	31	27	36	64	47	38	Upregulated
CCDC3	0.662571	2.43571e-05	226	149	175	338	282	244	Upregulated
BEAN1	0.661938	0.0106707	44	57	62	97	71	91	Upregulated
LINC02154	0.661824	0.000132728	124	100	127	201	179	172	Upregulated
LINC00926	0.659303	0.0169629	40	43	48	80	67	60	Upregulated
LOC728715	0.658365	0.0183743	71	53	39	89	62	105	Upregulated
C11orf96	0.657429	0.0110648	45	61	59	105	81	76	Upregulated
GPR183	0.655927	0.0432178	42	31	28	65	37	57	Upregulated
SLC22A23	0.653455	1.42316e-20	2504	2105	2290	3956	3483	3364	Upregulated
AGBL2	0.652116	0.00760002	64	48	71	85	94	105	Upregulated
SMG1P3	0.65144	0.0123992	102	70	80	100	184	103	Upregulated
OVGP1	0.65048	0.00443691	86	58	59	116	103	97	Upregulated
NEAT1	0.645879	1.28234e-11	16550	12763	16512	22085	21818	26921	Upregulated
CYP26B1	0.642889	0.000108434	298	205	171	416	324	307	Upregulated
SIPA1L2	0.64209	2.86287e-10	513	457	541	889	738	725	Upregulated
ABCA1	0.639117	1.88022e-20	3205	2485	3052	4876	4224	4418	Upregulated
STMN3	0.637554	0.000789159	113	111	95	189	137	171	Upregulated
ZNF547	0.637446	0.00922365	70	49	65	83	105	94	Upregulated
IFITM1	0.635151	8.14381e-11	1679	1410	1702	2970	2413	2043	Upregulated
NDP	0.631908	3.93245e-05	199	181	167	344	243	262	Upregulated
MYBPH	0.62987	2.35319e-08	406	383	459	691	644	589	Upregulated
NSUN5P2	0.629685	0.000305881	125	107	132	183	178	198	Upregulated
BABAM2-AS1	0.626531	0.04755	40	29	40	46	50	70	Upregulated
GALNT15	0.626079	3.77342e-09	792	650	959	1338	1153	1191	Upregulated
DRD4	0.625186	0.0126876	53	57	67	86	79	107	Upregulated
DUSP10	0.624873	1.4663e-09	509	429	476	796	720	654	Upregulated
ADM5	0.624825	0.0342704	45	42	51	58	92	60	Upregulated
LCNL1	0.619674	0.022335	57	47	95	82	106	113	Upregulated
MASP2	0.615933	0.00852211	87	59	73	129	79	126	Upregulated
ZNF385D	0.615844	0.000152572	151	130	154	240	229	194	Upregulated
HIC1	0.613535	2.87006e-08	641	692	797	1167	1087	1003	Upregulated
CHI3L1	0.61231	2.40831e-16	4856	4076	4727	7075	6261	7410	Upregulated
GNB3	0.611107	1.57837e-05	247	217	221	323	341	374	Upregulated
FAM185BP	0.610617	0.0213014	49	43	51	76	77	64	Upregulated
RORA	0.610485	0.0394162	40	30	47	59	53	65	Upregulated
DSEL	0.607358	1.04784e-14	1524	1185	1438	2296	1883	2101	Upregulated
MYO15A	0.605292	0.0230963	45	50	47	76	66	74	Upregulated
SAXO2	0.599715	0.0424255	46	32	39	54	63	58	Upregulated
LARGE1	0.599097	0.0313549	55	45	45	92	50	78	Upregulated
HCN2	0.596696	1.56686e-06	371	385	384	678	556	494	Upregulated
SLN	0.595465	1.88245e-07	620	651	623	1004	1016	838	Upregulated
ARHGAP27P1-BPTFP1-KPNA2P3	0.594677	3.54775e-05	279	191	235	339	323	390	Upregulated
CYP1B1	0.593524	2.77335e-09	533	467	509	779	710	776	Upregulated
PLEKHS1	0.592824	0.0101666	84	62	68	95	100	124	Upregulated
CLDN18	0.590912	0.0118073	67	61	71	107	78	114	Upregulated
SLC26A9	0.590016	0.0167852	67	47	77	108	101	76	Upregulated
MALAT1	0.585479	0.00623286	5104	3592	4466	5822	5506	8132	Upregulated
LOC554206	-0.5961	0.0402305	74	55	56	51	37	34	Downregulated
LINC02478	-0.600549	0.0331155	75	69	65	40	39	58	Downregulated
PPP1R15A	-0.60522	4.1395e-11	7142	5315	5326	4583	3501	3560	Downregulated
SOSTDC1	-0.608436	0.000875608	199	141	195	124	97	127	Downregulated
FGF1	-0.609957	0.0233716	85	63	74	62	45	38	Downregulated
FAM107B	-0.610571	3.09499e-08	1331	890	1346	833	687	791	Downregulated
SLC66A1L	-0.61118	9.6627e-05	282	232	291	170	152	201	Downregulated
FAM86JP	-0.614872	0.00612605	114	114	110	82	56	83	Downregulated
LINC00840	-0.616102	0.0352084	58	57	62	39	41	35	Downregulated
ATP1A2	-0.616322	0.00100086	179	152	164	96	108	116	Downregulated
TRIM54	-0.61954	0.0145881	84	98	89	69	63	45	Downregulated
APOC1	-0.625538	0.0240847	61	72	72	46	42	45	Downregulated
SBSPON	-0.626327	0.000806979	209	136	173	106	113	112	Downregulated
MYOM2	-0.632921	0.027785	65	87	67	63	41	39	Downregulated
TMPRSS3	-0.643441	0.0476513	69	57	37	38	34	32	Downregulated
LRATD2	-0.659545	7.55339e-10	759	599	758	487	386	459	Downregulated
GPR65	-0.661406	0.0274426	74	46	57	44	32	35	Downregulated
LINC00942	-0.661476	0.00227363	175	140	132	95	115	70	Downregulated
CNTN1	-0.661613	7.9588e-11	829	640	726	481	439	457	Downregulated
PCK2	-0.666586	7.91099e-12	9592	8857	8051	6720	5330	4689	Downregulated
LINC00639	-0.670973	0.0114031	91	76	81	66	34	56	Downregulated
PIK3CG	-0.672442	0.0479852	58	47	44	46	21	27	Downregulated
DHRS9	-0.695444	0.0246238	56	63	53	34	41	31	Downregulated
HKDC1	-0.696037	0.00184175	135	125	139	87	56	103	Downregulated
NDUFA4L2	-0.700413	8.04325e-05	180	180	180	120	104	108	Downregulated
OSCAR	-0.701781	9.14414e-10	739	678	635	496	365	402	Downregulated
KRT80	-0.706847	5.81006e-13	1377	1176	1225	911	738	662	Downregulated
CAMK2B	-0.708703	0.0276393	51	44	72	41	25	36	Downregulated
FGFBP3	-0.708985	0.0222638	51	87	72	37	49	43	Downregulated
BEST1	-0.714184	1.66161e-05	247	191	239	166	128	117	Downregulated
LINC01600	-0.714336	0.0372876	62	37	45	33	20	34	Downregulated
FLRT1	-0.715088	0.000257203	227	205	191	151	142	86	Downregulated
CCNE2	-0.723315	0.0306988	66	39	48	27	37	27	Downregulated
SBK1	-0.724771	0.0040341	113	81	93	45	61	65	Downregulated
SPTBN4	-0.726789	0.000875187	121	109	109	72	69	63	Downregulated
RGS9BP	-0.727694	0.00793292	69	77	82	40	51	46	Downregulated
CA4	-0.728485	0.0426277	33	50	59	31	33	22	Downregulated
KCTD12	-0.733286	5.6477e-07	390	263	356	196	206	197	Downregulated
CLDN1	-0.734463	0.00231968	109	94	99	81	46	55	Downregulated
CRYM-AS1	-0.737068	0.0381241	55	30	50	32	28	20	Downregulated
UNC5B-AS1	-0.743335	0.0376319	49	57	32	32	26	25	Downregulated
LINC01297-DUXAP10-NBEAP6	-0.7509	0.00817834	68	57	91	52	36	40	Downregulated
TRIB3	-0.751263	7.12548e-14	30914	26817	23746	19834	14868	13815	Downregulated
PMAIP1	-0.756531	0.0341353	51	56	39	25	39	22	Downregulated
NINJ2-AS1	-0.757361	0.0219307	54	64	51	42	20	39	Downregulated
LINC01287	-0.758204	0.0037	119	67	87	68	47	45	Downregulated
LINC01852	-0.764733	0.0136781	65	85	70	29	43	57	Downregulated
PRKAA2	-0.767138	0.0447094	40	32	54	18	21	34	Downregulated
SPTB	-0.780732	5.7273e-06	230	239	210	140	138	117	Downregulated
MAPK10	-0.795525	0.0125603	64	42	56	28	33	31	Downregulated
TMEM71	-0.808369	2.51393e-06	245	166	217	126	113	116	Downregulated
RNASEK-C17orf49	-0.811761	0.0166313	43	43	53	28	24	27	Downregulated
CBSL	-0.818886	0.0214713	42	35	49	25	21	25	Downregulated
ANKRD35	-0.821487	0.0128141	63	39	52	30	32	24	Downregulated
FAM86B1	-0.831784	0.0495485	38	23	44	31	13	15	Downregulated
SH3BGR	-0.863443	0.00583438	61	47	67	27	32	36	Downregulated
SPON1	-0.866599	0.00407817	81	51	65	38	26	43	Downregulated
SH3RF3	-0.898717	7.86025e-05	109	137	125	74	60	66	Downregulated
TMIE	-0.901047	0.00620948	65	54	47	40	28	21	Downregulated
NGF	-0.905915	0.00181424	88	93	59	52	32	45	Downregulated
SFN	-0.919332	0.000534928	97	102	71	50	43	50	Downregulated
GABRG3	-0.922485	0.0372936	53	24	23	22	17	13	Downregulated
FUT1	-0.927582	5.90729e-07	240	211	171	118	111	97	Downregulated
VLDLR-AS1	-0.928169	0.00263395	60	58	57	35	25	32	Downregulated
NIM1K	-0.96115	0.018609	41	31	28	18	17	16	Downregulated
B3GALT5	-0.971753	0.000248559	106	65	100	54	35	48	Downregulated
RUNDC3B	-0.976614	0.000255616	90	71	84	47	32	45	Downregulated
GPR1	-0.992882	3.65048e-14	622	455	522	288	214	296	Downregulated
F2RL3	-0.999972	0.0478935	16	29	26	14	8	14	Downregulated
SMIM34A	-1.00385	0.00137914	86	55	51	38	30	27	Downregulated
TVP23A	-1.00686	0.0339515	31	14	43	15	13	15	Downregulated
LINC02864	-1.06629	0.0136828	36	24	31	15	14	14	Downregulated
ARC	-1.07625	8.29028e-05	110	76	79	39	50	35	Downregulated
SUN3	-1.07945	0.0490241	18	20	24	5	10	14	Downregulated
APOA1	-1.08579	0.0297815	24	19	35	7	16	13	Downregulated
MOV10L1	-1.12819	1.11906e-05	114	86	87	40	42	48	Downregulated
TSLP	-1.13778	0.0276027	28	18	25	14	13	5	Downregulated
LOC101929210	-1.14397	0.0429325	28	14	22	17	4	8	Downregulated
GDF15	-1.18703	4.06654e-20	663	533	533	299	203	256	Downregulated
LOC101928725	-1.20373	0.00737059	32	32	29	10	18	12	Downregulated
LINC01608	-1.22925	0.0226259	24	19	24	5	14	9	Downregulated
FGF21	-1.23288	2.36619e-07	141	101	104	51	44	51	Downregulated
KLHDC7B	-1.26429	7.02946e-12	333	246	261	163	92	95	Downregulated
LINC01512	-1.26611	5.17161e-07	114	114	116	68	39	37	Downregulated
MBL1P	-1.28148	0.0463175	15	16	13	5	8	5	Downregulated
SH2D1B	-1.28194	0.0100141	23	23	27	11	8	11	Downregulated
SH3RF3-AS1	-1.29687	0.00344632	29	30	39	18	13	9	Downregulated
L3MBTL2-AS1	-1.29802	1.11377e-13	330	242	240	132	87	110	Downregulated
LURAP1L-AS1	-1.29957	0.010129	32	17	28	13	6	12	Downregulated
LINC02014	-1.378	0.0315668	29	8	20	3	10	8	Downregulated
SLIT3	-1.45349	0.0304974	14	17	16	2	5	10	Downregulated
LOC100130172	-1.49637	0.0244953	11	18	16	4	5	7	Downregulated
RASSF1-AS1	-1.50974	0.0502818	12	7	18	7	1	5	Downregulated
SRCIN1	-1.51517	0.00346085	25	40	27	4	16	12	Downregulated
HJV	-1.63712	0.0404301	10	11	10	4	3	3	Downregulated
BEX2	-1.66228	3.95194e-05	66	34	47	22	15	9	Downregulated
LAMP3	-1.71921	0.000389824	33	28	28	11	7	9	Downregulated
SPRR2D	-1.72783	0.0142837	10	20	16	3	3	8	Downregulated
LINC00428	-1.85792	0.0225566	13	8	12	3	2	4	Downregulated
PWWP3B	-1.8622	0.0292292	19	6	9	1	3	5	Downregulated
KIAA0040	-1.97051	0.00390134	11	18	22	3	5	5	Downregulated
SOX30	-2.73023	0.00952843	9	6	12	1	2	1	Downregulated
GS1-24F4.2	-3.02832	0.047517	9	6	1	2	0	0	Downregulated
CD40	-3.15633	0.0271041	4	3	11	1	1	0	Downregulated
LINC01111	-3.15654	0.0296027	4	2	12	1	0	1	Downregulated
SLC5A10	-3.20736	0.0210815	10	5	4	0	1	1	Downregulated
TPRG1-AS1	-3.30342	0.00333172	9	6	15	1	1	1	Downregulated
ASB12	-3.44339	0.0475387	8	3	1	0	0	1	Downregulated
TECTB	-3.44766	0.0475558	3	1	8	1	0	0	Downregulated
RPL10L	-3.47192	0.0381479	5	4	3	0	1	0	Downregulated
DIRC3-AS1	-3.5504	0.00841366	8	11	4	1	0	1	Downregulated
OR7E14P	-3.60712	0.0298975	5	6	2	1	0	0	Downregulated
H3Y1	-3.71576	0.0217194	4	6	4	1	0	0	Downregulated
HNF1B	-3.86565	0.0472096	2	3	3	0	0	0	Downregulated
DHRSX	-3.89421	0.0100824	100	1	214	5	11	4	Downregulated
HEY2	-3.91287	0.0143905	6	8	2	0	0	1	Downregulated
OR7E156P	-3.99986	0.039592	2	1	6	0	0	0	Downregulated
JMJD7-PLA2G4B	-4.03981	0.0318665	3	4	2	0	0	0	Downregulated
ITPKB-IT1	-4.05471	0.0333198	1	4	4	0	0	0	Downregulated
SPACA4	-4.14587	0.037651	7	3	0	0	0	0	Downregulated
MIR4254	-4.18728	0.0249736	1	3	6	0	0	0	Downregulated
ADAMTS17	-4.24864	0.0286915	6	0	5	0	0	0	Downregulated
GPA33	-4.74289	0.00395012	7	4	4	0	0	0	Downregulated

## Sheet: S10.Conserved Upregulated Genes
Table S10. DEGs conserved in H4 and MOG-G-UVW. DEGs identified after rapid STAG2 reconstition via adeno-STAG2 in both H4 and MOG-G-UVW cells are shown.
	H4									MOG-G-UVW
Gene Symbol	log2FoldChange	pvalue	H4_7_1_vector	H4_7_2_vector	H4_7_3_vector	H4_10_1_STAG2	H4_10_2_STAG2	H4_10_3_STAG2		log2FoldChange	pvalue	MOG_1_vector	MOG_2_vector	MOG_3_vector	MOG_6_STAG2	MOG_7_STAG2	MOG_8_STAG2
CITED4	1.29796	0.00400193	15	7	8	21	26	31		1.25526	0.00457096	24	11	12	38	48	24
PCDH1	1.28851	5.64761e-09	40	45	43	94	116	121		1.89594	0.00284267	3	7	5	17	19	20
EFEMP1	1.25453	2.80311e-08	36	54	38	94	97	133		1.07038	7.53105e-05	66	30	40	100	92	89
CYSLTR2	2.42147	0.0371821	2	0	1	6	6	5		1.367	0.00119336	17	11	13	40	33	32
TM4SF18	1.92455	0.0472083	1	3	1	7	6	7		1.92474	0.000812473	9	3	7	24	18	29

[truncated: 1 more sheets: S11. Conserved Genes in H4]
